# Supplementary material for: Delineation of molecular pathway activities of the chronic antidepressant treatment response suggests important roles for glutamatergic and ubiquitin–proteasome systems
Source: Transl Psychiatry. 2017 Apr 4;7(4):e1078–. doi: 10.1038/tp.2017.39 (PMC5416684; doi:10.1038/tp.2017.39)
Supplement: Supplementary Table 2 [file tp201739x2.xls]

## Sheet: Proteomics_membrane_fraction
Groups	PSF						PLF
REPLICATES	replicate 1	replicate 2	replicate 3	replicate 4	replicate 5	direct comparison (14N/15N)	replicate 1	replicate 2	replicate 3	replicate 4	replicate 5	direct comparison (14N/15N)	indirect comparison (PSF/PLF)	fold change (PSF/PLF)	peptides	p-value	adjusted pvalue	Protein name
NCDN_MOUSE,	2.8	3.3	3.1	0.4	0.7	3.1	-0.9	0.6	0.6	-0.1	0	0.1	3	8	232	8.3924e-52	2.03392e-50	Neurochondrin
HS90B_MOUSE,	3.1	3.2	3.5	1.1	1	3.3	-0.4	0.3	0.6	0.5	0.6	0.4	2.9	7.46426	287	4.0344e-82	1.18727e-80	Heat shock protein HSP 90-beta
HS90A_MOUSE,	3	3.2	3.4	1.2	1.1	3.1	-0.2	0.3	0.7	0.7	0.8	0.5	2.6	6.06287	281	1.9988e-67	5.49004e-66	Heat shock protein HSP 90-alpha
DYHC1_MOUSE,	3	3.3	2.9	1.3	1	3	0.1	0.4	0.8	1.6	0.1	0.4	2.6	6.06287	459	3.4981e-17	2.05888e-16	Cytoplasmic dynein 1 heavy chain 1
ARF3_MOUSE,	2	2.2	2.8	0.3	0.5	2.4	-0.1	0.1	0.1	-0.2	-0.2	-0.1	2.5	5.65685	118	1.8944e-40	3.0019e-39	ADP-ribosylation factor 3
ARF5_MOUSE,	1.9	2.2	2.7	0.4	0.3	2.4	0.1	0	0.1	-0.3	-0.2	-0.1	2.4	5.27803	72	1.3252e-21	1.04997e-20	ADP-ribosylation factor 5
NSF_MOUSE,	2.5	2.7	2.9	1.3	0.8	2.5	-0.7	-0.1	0.1	0.4	0.6	0.2	2.3	4.92458	370	0	0	Vesicle-fusing ATPase
AP2M1_MOUSE,	2.2	2.9	2.7	1.1	0.6	2.4	-0.2	0.1	0.3	0.8	-0.1	0.2	2.2	4.59479	164	5.3495e-34	7.34665e-33	AP-2 complex subunit mu, Clathrin coat-associated protein AP50
AP2A1_MOUSE,	2.3	2.9	2.5	1.1	0.2	2.4	-0.2	0	0.3	0.7	0.2	0.3	2.1	4.28709	276	2.1415e-49	4.20142e-48	AP-2 complex subunit alpha-1, Alpha1-adaptin
RL7_MOUSE,	1.8	1.8	1.9	-0.8	-0.6	1.8	-0.2	0.2	0.1	-0.9	-1.1	-0.3	2.1	4.28709	70	7.0932e-16	3.653e-15	60S ribosomal protein L7
AP2A2_MOUSE,	2.3	2.7	2.4	1.2	0.6	2.3	-0.1	0.3	0.1	0.6	0.4	0.3	2	4	259	2.539e-45	4.75485e-44	AP-2 complex subunit alpha-2, Alpha-adaptin C
AP2B1_MOUSE,	2.7	2.8	2.9	1.6	1.2	2.6	-0.1	0.5	0.5	0.9	0.9	0.6	2	4	191	1.7299e-25	1.51642e-24	AP-2 complex subunit beta, Beta-adaptin
AP180_MOUSE,	3.1	3.5	3	1.4	1.1	3.2	-0.3	1.6	1.1	1.1	1	1.1	2	4	131	4.7271e-25	4.05743e-24	Clathrin coat assembly protein AP180
STXB1_MOUSE,	3.6	3.7	3.4	3	2.1	3.2	0.8	0.3	0.4	2.1	1.7	1.3	1.9	3.73213	302	7.5639e-41	1.24653e-39	Syntaxin-binding protein 1
A3QM89_MOUSE,	1.5	2.2	1.9	1	0.2	1.5	-0.2	-0.1	-0.2	-0.2	-0.3	-0.2	1.8	3.4822	84	1.1692e-26	1.0948e-25	Reticulon
RTN3_MOUSE,	1.9	1.6	2	0.8	-0.2	1.6	0	-0.3	-0.1	0.1	0	-0.1	1.7	3.24901	132	2.6243e-32	3.18003e-31	Reticulon-3
RS9_MOUSE,	1.5	1.2	1.6	-0.8	-0.5	1.5	-0.3	0	0.3	-1	-0.6	-0.3	1.7	3.24901	45	8.2439e-14	4.09215e-13	40S ribosomal protein S9
DYN1_MOUSE,	2.5	2.6	2.3	1.3	1.1	2.1	-0.8	0.5	0.5	0.9	0.4	0.5	1.6	3.03143	490	0	0	Dynamin-1
CLH_MOUSE,	3	3.2	2.9	2.2	1.7	2.7	-0.2	0.9	0.6	1.6	1.5	1.1	1.6	3.03143	1025	0	0	Clathrin heavy chain 1
RTN1_MOUSE,	1.6	1.9	1.8	1	0.4	1.5	-0.2	-0.1	-0.1	0.1	-0.3	-0.1	1.6	3.03143	126	7.051e-33	9.37101e-32	Reticulon-1
TBB2A_MOUSE,	1.6	2	2	0.9	0.8	1.6	-0.5	-0.1	0	0.3	0.5	0.1	1.5	2.82843	962	0	0	Tubulin beta-2A chain
TBB2B_MOUSE,	1.6	2	1.9	0.9	0.8	1.6	-0.5	-0.1	0	0.3	0.6	0.1	1.5	2.82843	931	0	0	Tubulin beta-2B chain
SPTB2_MOUSE,	2.5	2.8	2.6	2.4	1.9	2.5	0	0.3	0.7	1.5	1.3	1	1.5	2.82843	666	9.6815e-62	2.49299e-60	Spectrin beta chain, non-erythrocytic 1
KPCG_MOUSE,	0	0.5	0.3	-0.8	-1.1	-0.1	-2.4	-1.4	-1.5	-1.6	-1.6	-1.6	1.5	2.82843	155	1.2113e-31	1.38627e-30	Protein kinase C gamma type
RL18_MOUSE,	1.2	1.1	1	-1.2	-0.9	1	-0.5	-0.1	-0.2	-0.5	-1.1	-0.4	1.5	2.82843	43	4.902e-09	1.71155e-08	60S ribosomal protein L18
TBB4B_MOUSE,	1.5	1.9	1.8	0.9	0.9	1.5	-0.4	-0.1	0.1	0.3	0.5	0.1	1.4	2.63902	947	0	0	Tubulin beta-4B chain
TBB5_MOUSE,	1.5	1.9	1.8	0.9	0.9	1.5	-0.4	-0.1	0	0.3	0.5	0.1	1.4	2.63902	946	0	0	Tubulin beta-5 chain
RL13_MOUSE,	2.2	1.7	1.9	0	0.9	1.9	0.2	0.1	0.6	0.6	0.7	0.5	1.4	2.63902	86	3.463e-17	2.05888e-16	60S ribosomal protein L13
GLNA_MOUSE,	-0.1	-0.3	-1.3	2.5	1.2	2	0.4	-1	-0.2	1.2	0.7	0.6	1.4	2.63902	64	0.00052767	0.00106569	Glutamine synthetase
TBA4A_MOUSE,	1.3	1.7	1.6	0.8	0.7	1.3	-0.5	-0.1	0.1	0.3	0.2	0	1.3	2.46229	965	0	0	Tubulin alpha-4A chain
TBA1A_MOUSE,	1.3	1.7	1.6	0.8	0.6	1.3	-0.5	-0.1	0	0.2	0.1	0	1.3	2.46229	1244	0	0	Tubulin alpha-1A chain
TBB4A_MOUSE,	1.3	1.7	1.6	0.8	0.7	1.3	-0.3	-0.2	0	0.2	0.3	0	1.3	2.46229	844	0	0	Tubulin beta-4A chain
TBB3_MOUSE,	1.5	2	1.9	1	0.8	1.5	-0.3	-0.1	0.1	0.5	0.6	0.2	1.3	2.46229	584	0	0	Tubulin beta-3 chain
TBA1C_MOUSE,	1.3	1.7	1.6	0.8	0.7	1.3	-0.5	-0.1	0	0.2	0.1	0	1.3	2.46229	1263	0	0	Tubulin alpha-1C chain
AT2A2_MOUSE,	1.4	1.3	1.1	0.2	0.3	1.2	-0.3	-0.1	-0.2	-0.1	0	-0.1	1.3	2.46229	172	7.3072e-18	4.56146e-17	Sarcoplasmic/endoplasmic reticulum calcium ATPase 2
PGAM1_MOUSE,	1	1.1	2.2	1.9	1	1.7	-0.2	-0.1	0	1	0.9	0.6	1.1	2.14355	46	4.0382e-07	1.18838e-06	Phosphoglycerate mutase 1
PRDX2_MOUSE,	0.2	0	-0.8	2.4	1.4	1.9	0	-0.2	-0.2	1.4	1.3	0.8	1.1	2.14355	43	0.0037919	0.00691267	Peroxiredoxin-2
ENOA_MOUSE,	0.8	1	1.7	2.1	1.2	1.5	0.3	-0.5	-0.1	1	1.2	0.4	1	2	190	1.2524e-19	8.59981e-19	Alpha-enolase
VAPA_MOUSE,	1.1	1.1	1.1	0.2	1	1	0	0.1	0	0	0.1	0	1	2	94	2.57e-13	1.24569e-12	Vesicle-associated membrane protein-associated protein A
SNG3_MOUSE,	1.4	1.5	1.1	1.1	0.4	1.2	0.3	0.1	0.2	0.2	0.1	0.2	1	2	81	1.1693e-08	3.85401e-08	Synaptogyrin-3
SCAM1_MOUSE,	0.7	0.6	1	0.2	-0.2	0.7	-0.5	-0.2	-0.6	-0.1	-0.2	-0.3	1	2	75	2.7805e-07	8.3618e-07	Secretory carrier-associated membrane protein 1
VGLU1_MOUSE,	0.5	0.5	0.5	-0.1	-0.6	0.3	-0.3	-0.8	-0.8	-0.5	-0.6	-0.6	0.9	1.86607	145	2.7159e-14	1.36457e-13	Vesicular glutamate transporter 1
CALX_MOUSE,	0.7	1	0.8	-0.3	-0.6	0.6	-0.3	-0.2	-0.4	-0.2	-0.2	-0.2	0.9	1.86607	129	1.633e-13	8.00948e-13	Calnexin
SYPH_MOUSE,	0.9	1.3	1.2	0.1	-0.8	0.6	0	-0.2	-0.3	2.2	-0.4	-0.3	0.9	1.86607	144	4.5238e-09	1.593e-08	Synaptophysin
SNG1_MOUSE,	1.2	0.9	1	3.3	-0.1	0.8	0	-0.1	-0.1	4	2.4	-0.1	0.9	1.86607	78	1.5816e-06	4.40283e-06	Synaptogyrin-1
SEPT7_MOUSE,	0.8	1.2	1	1.6	1	1.1	0.3	-0.1	0.2	1.3	0.4	0.4	0.8	1.7411	148	1.3867e-09	5.14703e-09	Septin-7
KCRB_MOUSE,	0.1	0.1	-1.3	2.1	1.5	1.3	0.3	-0.2	0.3	0.9	1.2	0.5	0.8	1.7411	138	2.7036e-06	7.32818e-06	Creatine kinase B-type
SNAB_MOUSE,	0.8	1.1	1.4	1.1	0.8	1.1	-0.2	0.2	0	0.8	0.3	0.3	0.8	1.7411	63	3.9568e-06	1.05174e-05	Beta-soluble NSF attachment protein
NCEH1_MOUSE,	0.6	0.9	1	-0.5	-0.1	0.6	-0.2	0.1	-0.3	-0.3	-0.2	-0.2	0.8	1.7411	62	6.0498e-05	0.000138473	Neutral cholesterol ester hydrolase 1
TPIS_MOUSE,	-0.4	-0.8	-1.2	1.9	1.2	1.4	0.4	-0.2	0	1	1.1	0.6	0.8	1.7411	71	0.0010463	0.00202383	Triosephosphate isomerase
SV2A_MOUSE,	0.8	0.8	0.7	0.4	0.2	0.6	0	-0.3	-0.2	0	0.1	-0.1	0.7	1.6245	396	6.9649e-20	5.03428e-19	Synaptic vesicle glycoprotein 2A
VAMP2_MOUSE,	0.3	0.3	0.5	0.2	-0.3	0.2	-0.4	-0.7	-0.5	-0.4	-0.4	-0.5	0.7	1.6245	275	1.2488e-19	8.59981e-19	Synaptobrevin-2, VAMP-2
VAMP1_MOUSE,	0.4	0.5	0.6	0.1	-0.3	0.3	-0.3	-0.8	-0.3	-0.6	-0.2	-0.4	0.7	1.6245	98	1.1475e-07	3.52813e-07	Synaptobrevin-1, VAMP-1
STX12_MOUSE,	0.2	0	0.4	0.2	-0.3	0.2	-0.3	-0.7	-0.5	-0.4	-0.3	-0.5	0.7	1.6245	91	7.7477e-07	2.2167e-06	Syntaxin-12
LRC59_MOUSE,	0.8	0.7	0.9	-0.7	-0.8	0.7	-0.2	0.3	-0.4	-0.2	0.1	0	0.7	1.6245	58	8.1796e-05	0.000182162	Leucine-rich repeat-containing protein 59
VPP1_MOUSE,	0.6	0.6	0.7	0.5	-0.1	0.5	-0.1	-0.5	-0.2	0	0	-0.1	0.6	1.51572	604	6.4385e-29	6.46991e-28	V-type proton ATPase 116 kDa subunit a isoform 1
HSP7C_MOUSE,	0.7	0.6	0.6	1.2	1.2	1	-0.2	-0.3	-0.1	1	1.1	0.4	0.6	1.51572	494	9.9245e-18	6.10283e-17	Heat shock cognate 71 kDa protein
RPN1_MOUSE,	0.9	0.8	0.6	-0.7	-0.3	0.5	-0.2	0.1	-0.3	-0.1	0	-0.1	0.6	1.51572	99	0.00017073	0.00036446	Ribophorin-1
1433Z_MOUSE,	1.3	0.7	1.7	2.4	1.5	1.6	0.4	0	0.3	1.7	1.4	1	0.6	1.51572	100	0.00055011	0.00110559	14-3-3 protein zeta/delta
LDHB_MOUSE,	0.6	-0.1	-0.6	2.2	1.4	1.5	0.7	-0.2	0.6	1.2	1.2	0.9	0.6	1.51572	91	0.0033794	0.00621568	L-lactate dehydrogenase B chain
SYT1_MOUSE,	0.1	0.2	0.1	-0.1	-0.3	0	-0.3	-0.7	-0.5	-0.4	-0.3	-0.5	0.5	1.41421	594	9.5623e-20	6.79253e-19	Synaptotagmin-1
VA0D1_MOUSE,	0.4	0.4	0.6	0.2	-0.2	0.3	-0.1	-0.5	-0.4	-0.1	-0.2	-0.2	0.5	1.41421	238	8.416e-13	3.94022e-12	V-type proton ATPase subunit d 1
DPYL2_MOUSE,	0.2	0	-0.9	1.8	1.7	1.1	0.2	-0.1	0.3	1	1.2	0.6	0.5	1.41421	266	5.1901e-05	0.000121496	Dihydropyrimidinase-related protein 2
SYT2_MOUSE,	0.3	0.4	0.3	0.3	0.2	0.3	-0.1	-0.6	-0.3	-0.2	0.1	-0.2	0.5	1.41421	130	7.952e-05	0.000178056	Synaptotagmin-2
DNJC5_MOUSE,	0.4	0.6	0.6	0	-0.1	0.5	0	-0.3	0	-0.2	0.1	-0.1	0.5	1.41421	83	0.00023682	0.000497805	DnaJ homolog subfamily C member 5
ALDOA_MOUSE,	0.1	-0.5	-0.9	1.7	1	1	0	-0.1	0	1	1	0.5	0.5	1.41421	154	0.00283	0.00525207	Fructose-bisphosphate aldolase A
APOE_MOUSE,	1.2	2	2	1	0.7	1.4	0	-0.3	-0.2	1.2	1.5	0.8	0.5	1.41421	58	0.019307	0.0316324	Apolipoprotein E
STX1B_MOUSE,	0.4	0.4	0.3	0.2	-0.1	0.3	0	-0.1	0	0	-0.1	-0.1	0.4	1.31951	486	7.4779e-10	2.9065e-09	Syntaxin-1B
RAB14_MOUSE,	-0.1	0	0	-0.2	-0.3	-0.1	-0.2	-0.6	-0.5	-0.7	-0.5	-0.5	0.4	1.31951	207	1.7264e-05	4.33705e-05	Ras-related protein Rab-14
RALA_MOUSE,	0.5	0.2	0.1	0.5	0.2	0.3	0.2	-0.3	0.2	-0.3	-0.3	-0.1	0.4	1.31951	120	0.00067525	0.00132478	Ras-related protein Ral-A
RB11B_MOUSE,	0.2	0.4	0.5	-0.3	-0.2	0.1	-0.1	-0.4	-0.2	-0.3	-0.2	-0.2	0.4	1.31951	101	0.0015855	0.00301026	Ras-related protein Rab-11B
BASI_MOUSE,	0.6	0.1	0.6	-0.2	0.2	0.2	0.1	-0.3	-0.2	-0.1	0.5	-0.1	0.4	1.31951	114	0.0073516	0.0126731	Basigin
RAB6A_MOUSE,	0.2	0.1	0.4	-0.4	-0.3	0	-0.2	-0.3	-0.3	-0.8	-0.4	-0.4	0.4	1.31951	94	0.0094088	0.0160183	Ras-related protein Rab-6A
RHOA_MOUSE,	0.5	-0.4	0.3	0.2	0.2	0.3	0	-0.3	-0.2	0.2	-0.3	-0.1	0.4	1.31951	82	0.024788	0.039738	Transforming protein RhoA
ERLN2_MOUSE,	0.4	0.6	0.5	-0.7	-0.3	0.3	-0.3	0.1	-0.1	-0.1	-0.1	-0.1	0.4	1.31951	76	0.027229	0.0433141	Erlin-2, Endoplasmic reticulum lipid raft-associated protein 2
KCC2A_MOUSE,	-2.7	-1.9	-1.7	-3	-2.4	-2.3	-2	-4.8	-2.9	-2.9	-2.5	-2.6	0.3	1.23114	1765	2.3473e-16	1.27248e-15	CaMK-II subunit alpha
RAB3A_MOUSE,	-0.2	0	0.1	-0.4	-0.3	-0.2	-0.3	-0.6	-0.5	-0.8	-0.4	-0.5	0.3	1.23114	374	2.0646e-07	6.25452e-07	Ras-related protein Rab-3A
UBC_MOUSE,	0.8	0.2	0.3	0.3	0.2	0.3	-0.1	-0.1	0.1	0.2	0.3	0	0.3	1.23114	209	0.0022544	0.00424115	Polyubiquitin-C
RAB2A_MOUSE,	0.1	0	0.2	-0.1	0	0.1	-0.2	-0.2	-0.3	-0.2	0	-0.2	0.3	1.23114	190	0.0058592	0.0102723	Ras-related protein Rab-2A
RAB3C_MOUSE,	-0.2	-0.1	0	-0.3	-0.3	-0.2	-0.3	-0.6	-0.5	-0.8	-0.3	-0.5	0.3	1.23114	112	0.013716	0.0231598	Ras-related protein Rab-3C
RAB5A_MOUSE,	0.3	0.4	0.4	-0.1	0	0.2	-0.1	-0.1	-0.2	-0.1	0	-0.1	0.3	1.23114	97	0.016403	0.0274717	Ras-related protein Rab-5A
RAB5B_MOUSE,	0.2	0.4	0.5	-0.2	-0.3	0.1	-0.1	-0.3	-0.3	-0.3	0	-0.2	0.3	1.23114	95	0.019348	0.0316324	Ras-related protein Rab-5B
RAB5C_MOUSE,	0.2	0.2	0.5	-0.3	-0.2	0.1	-0.1	-0.1	-0.2	-0.2	-0.3	-0.2	0.3	1.23114	108	0.030513	0.0481661	Ras-related protein Rab-5C
KCC2G_MOUSE,	-2.7	-1.9	-1.8	-3	-2.5	-2.3	-2	-4.7	-2.8	-2.8	-2.5	-2.5	0.2	1.1487	476	0.00023215	0.000490491
CNTN1_MOUSE,	0.3	0.5	0.1	-0.2	-0.2	0.2	-0.3	-0.1	-0.1	0.1	0.3	0	0.2	1.1487	500	0.002553	0.00475944
CN37_MOUSE,	-0.2	0	-0.9	0.1	0.6	0	0.4	-0.6	0.1	-0.6	-0.4	-0.2	0.2	1.1487	1204	0.0051837	0.00916603
SYN1_MOUSE,	0.3	0.7	0.6	0.9	0.3	0.6	-0.6	0.2	0.1	0.8	0.7	0.4	0.2	1.1487	237	0.0098678	0.0167306
F7AAP4_MOUSE,	0.8	0.1	-0.2	0.2	0.1	0.2	0	0	-0.4	0	0.3	0	0.2	1.1487	221	0.027038	0.043177
NFASC_MOUSE,	0.5	0.6	0.4	0.2	0.2	0.4	0.1	0.1	0.2	0.3	0.4	0.2	0.2	1.1487	341	0.029396	0.0465814
AT1A3_MOUSE,	0.4	0.1	-0.2	0.2	0.4	0.2	-0.1	0	-0.1	0.3	0.3	0.1	0.1	1.07177	3461	0.00037543	0.000781198
AT1B1_MOUSE,	0.3	0.2	0.1	-0.3	-0.1	0	-0.2	-0.1	-0.1	0	0	-0.1	0.1	1.07177	773	0.0022039	0.00416517
EAA2_MOUSE,	0.2	-0.1	-0.3	-0.5	-0.5	-0.2	0.1	0	0	-0.4	-0.5	-0.1	-0.1	-1.07177	2099	1.2014e-06	3.38681e-06
MOG_MOUSE,	0.2	0.1	-0.9	-0.4	0.6	0	0.4	0.3	0.9	-0.5	-0.2	0.2	-0.2	-1.1487	561	3.4413e-05	8.34009e-05
IDH3A_MOUSE,	-2.1	-2.8	-3.5	0	-0.6	-0.4	0.3	-0.1	-0.1	-0.5	-0.5	-0.2	-0.2	-1.1487	577	0.0032247	0.00595774
EAA1_MOUSE,	0	-0.3	-0.5	-0.6	-0.4	-0.4	0.1	-0.1	-0.2	-0.5	-0.4	-0.2	-0.2	-1.1487	436	0.0070298	0.0121692
MYPR_MOUSE,	0	-0.2	-1.4	-0.7	0.3	-0.3	0	0.3	0.6	-0.7	-0.5	0	-0.3	-1.23114	1382	2.4019e-18	1.54622e-17	Myelin proteolipid protein
GHC1_MOUSE,	-0.6	-0.9	-1.1	-0.9	-0.4	-0.7	-0.3	-0.3	-0.4	-0.5	-0.3	-0.4	-0.3	-1.23114	467	4.5988e-10	1.82183e-09	Mitochondrial glutamate carrier 1, Glutamate/H(+) symporter 1
GRIA2_MOUSE,	-0.7	-0.8	-1	-0.9	-0.5	-0.8	-0.5	-0.4	-0.3	-0.5	-0.5	-0.5	-0.3	-1.23114	612	6.9991e-10	2.74631e-09	GluA2, AMPA2
COX2_MOUSE,	-0.3	-0.5	-0.7	-0.4	-0.5	-0.4	-0.1	-0.1	-0.2	-0.3	-0.1	-0.1	-0.3	-1.23114	293	3.0448e-05	7.42283e-05	COX2, Cytochrome c oxidase subunit 2
SAM50_MOUSE,	-0.1	-0.3	-0.7	-0.6	-0.1	-0.4	0	0.2	0	-0.3	-0.1	0	-0.3	-1.23114	255	5.6433e-05	0.000131358	Sorting and assembly machinery component 50 homolog
SFXN5_MOUSE,	0	-0.1	-0.7	-0.8	-0.2	-0.4	0	0.1	0	-0.3	0	0	-0.3	-1.23114	223	9.7195e-05	0.000213002	Sideroflexin-5
Q7TNB5_MOUSE,	-1	-0.9	-1.1	-1.2	-0.6	-0.9	-0.8	-0.6	-0.6	-0.7	-0.6	-0.7	-0.3	-1.23114	397	0.00010864	0.000235577	AMPA1
GRIA1_MOUSE,	-1	-0.8	-1.1	-1.2	-0.5	-0.9	-0.8	-0.6	-0.6	-0.7	-0.6	-0.6	-0.3	-1.23114	365	0.00011133	0.000239518	GluA1, AMPA1
NDUAA_MOUSE,	-1.6	-2.2	-2.7	0.1	0.3	-0.1	0.3	0	0	0.3	0.5	0.2	-0.3	-1.23114	356	0.0013327	0.00255383	NADH dehydrogenase [ubiquinone] 1 alpha subcomplex subunit 10, mitochondrial
A3KGU7_MOUSE,	1.5	1.7	1.5	3.1	2.6	2.2	0.3	-0.1	0.2	2.7	2.4	2.5	-0.3	-1.23114	558	0.0015553	0.00296659	Spectrin alpha chain, non-erythrocytic 1
MOSC2_MOUSE,	-0.2	-0.4	-0.7	-0.8	0	-0.4	-0.2	-0.1	-0.2	-0.2	0	-0.1	-0.3	-1.23114	182	0.0024863	0.00465616	MOSC domain-containing protein 2, mitochondrial
THIL_MOUSE,	-2	-3	-3.5	-0.1	-0.6	-0.4	0.4	0	-0.1	-0.4	-0.5	-0.1	-0.3	-1.23114	266	0.0047699	0.00850735	Acetyl-CoA acetyltransferase, mitochondrial
NEUM_MOUSE,	-0.1	-0.3	-0.2	1.3	0.8	0.1	0.5	0.2	0	1.2	1.1	0.4	-0.3	-1.23114	144	0.0049915	0.00886422	Neuromodulin, Growth-associated protein 43
ICAM5_MOUSE,	-0.8	-0.9	-0.7	0	0.1	-0.3	-0.2	-0.4	-0.3	0.2	0.4	0	-0.3	-1.23114	100	0.016944	0.0282629	Intercellular adhesion molecule 5
ATAD1_MOUSE,	-0.3	-0.4	-0.6	-0.7	-0.4	-0.5	-0.3	0	-0.2	-0.4	-0.1	-0.2	-0.3	-1.23114	96	0.018094	0.0300594	ATPase family AAA domain-containing protein 1
ALDH2_MOUSE,	-1.8	-2.6	-3.8	-0.3	-0.4	-0.6	0.1	-0.2	-0.2	-0.6	-0.8	-0.3	-0.3	-1.23114	158	0.019616	0.0319438	Aldehyde dehydrogenase, mitochondrial
NLGN2_MOUSE,	-0.1	-0.2	-0.5	-0.3	-0.1	-0.3	-0.1	-0.3	0.1	0.3	0.2	0	-0.3	-1.23114	93	0.022839	0.0369007	Neuroligin-2
SCMC3_MOUSE,	-0.4	-0.5	-0.9	-0.7	-0.1	-0.5	-0.2	0	-0.4	-0.3	-0.2	-0.2	-0.3	-1.23114	118	0.024747	0.039738	Calcium-binding mitochondrial carrier protein SCaMC-3
ADT1_MOUSE,	-0.1	-0.4	-0.8	-0.6	-0.3	-0.4	0.1	0.2	0	-0.2	0	0	-0.4	-1.31951	1780	1.7947e-51	4.10787e-50	ADP/ATP translocase 1
VDAC1_MOUSE,	-0.4	-0.6	-0.8	-0.8	-0.4	-0.6	-0.1	0	-0.2	-0.4	-0.2	-0.2	-0.4	-1.31951	956	3.0148e-21	2.30018e-20	VDAC1, Voltage-dependent anion-selective channel protein 1
QCR2_MOUSE,	-0.1	-0.4	-0.7	-0.5	-0.2	-0.4	0.1	0.2	0.1	-0.2	0	0	-0.4	-1.31951	789	6.3685e-21	4.77059e-20	Cytochrome b-c1 complex subunit 2, mitochondrial, Complex III subunit 2
MPCP_MOUSE,	-0.2	-0.4	-0.9	-0.7	-0.4	-0.5	0	0.1	0	-0.4	-0.2	-0.1	-0.4	-1.31951	932	1.0764e-20	7.91923e-20	Phosphate carrier protein, mitochondrial
QCR1_MOUSE,	-0.2	-0.3	-0.7	-0.4	-0.1	-0.3	0.1	0.2	0.1	-0.1	0	0.1	-0.4	-1.31951	760	1.6216e-18	1.06047e-17	Complex III subunit 1, Cytochrome b-c1 complex subunit 1, mitochondrial
TOM70_MOUSE,	-0.5	-0.8	-1	-0.7	-0.3	-0.7	-0.1	0	-0.3	-0.4	-0.2	-0.2	-0.4	-1.31951	471	1.3905e-12	6.43692e-12	Mitochondrial import receptor subunit TOM70
SFXN3_MOUSE,	-0.2	-0.4	-0.8	-0.5	-0.2	-0.4	0.2	0.2	0	-0.2	-0.1	0	-0.4	-1.31951	488	2.1292e-12	9.63989e-12	Sideroflexin-3
ATP5H_MOUSE,	-0.4	-0.5	-0.8	-0.7	-0.3	-0.5	-0.1	0	-0.1	-0.3	-0.1	-0.1	-0.4	-1.31951	329	2.4476e-10	9.88638e-10	ATP synthase subunit d, mitochondrial
AT5F1_MOUSE,	-0.2	-0.4	-0.7	-0.7	-0.2	-0.5	0	0.1	-0.1	-0.2	-0.1	-0.1	-0.4	-1.31951	445	8.881e-10	3.4196e-09	ATP synthase subunit b
SFXN1_MOUSE,	-0.3	-0.4	-0.8	-0.5	-0.1	-0.4	0.1	0.1	0	-0.2	0	0	-0.4	-1.31951	299	2.5024e-09	9.12379e-09	Sideroflexin-1
CY1_MOUSE,	-0.1	-0.3	-0.6	-0.4	-0.2	-0.3	0.1	0.2	0.1	-0.1	0.1	0.1	-0.4	-1.31951	358	4.0109e-09	1.42456e-08	Complex III subunit IV
CH60_MOUSE,	-1.9	-2.8	-3.4	0.1	-0.6	-0.5	0.3	-0.1	-0.2	-0.4	-0.3	-0.1	-0.4	-1.31951	743	9.8768e-09	3.36301e-08	Heat shock protein 60
MTCH2_MOUSE,	-0.4	-0.4	-0.8	-0.8	-0.2	-0.5	-0.1	0.1	0	-0.3	-0.1	-0.1	-0.4	-1.31951	261	8.314e-08	2.59498e-07	Mitochondrial carrier homolog 2
CHCH3_MOUSE,	-0.2	-0.3	-0.8	-0.6	0	-0.4	0	-0.1	0	0	0.1	0	-0.4	-1.31951	256	3.5304e-07	1.04642e-06	Coiled-coil-helix-coiled-coil-helix domain-containing protein 3, mitochondrial
CEND_MOUSE,	-0.5	-0.7	-0.7	-0.6	-0.6	-0.6	-0.1	0	-0.3	-0.5	-0.4	-0.2	-0.4	-1.31951	201	3.513e-07	1.04642e-06	Cell cycle exit and neuronal differentiation protein 1
UCRI_MOUSE,	-0.2	-0.5	-0.8	-0.6	-0.2	-0.4	0.1	0.1	0	-0.1	-0.1	0	-0.4	-1.31951	236	4.7163e-07	1.35882e-06	Cytochrome b-c1 complex subunit Rieske, mitochondrial, Complex III subunit 5
AFG32_MOUSE,	0	-0.2	-0.7	-0.4	0	-0.3	0.2	0.2	0.1	-0.1	-0.1	0.1	-0.4	-1.31951	329	1.2084e-06	3.38681e-06	AFG3-like protein 2, ATP-dependent protease
GLPK_MOUSE,	-0.1	-0.2	-0.7	-0.9	-0.2	-0.4	-0.1	0.1	-0.1	0.1	0.2	0	-0.4	-1.31951	215	2.7257e-06	7.33979e-06	Glycerol kinase
SSDH_MOUSE,	-1.9	-2.8	-3.5	-0.1	-0.6	-0.4	0.5	0.1	0.1	-0.3	-0.4	0	-0.4	-1.31951	240	9.6329e-06	2.49607e-05	Succinate-semialdehyde dehydrogenase, mitochondrial
MTCH1_MOUSE,	-0.6	-0.7	-0.9	-1.1	-0.4	-0.8	-0.5	-0.3	-0.4	-0.4	-0.5	-0.4	-0.4	-1.31951	244	1.4504e-05	3.71158e-05	Mitochondrial carrier homolog 1
MIRO1_MOUSE,	-0.3	-0.4	-0.9	-0.7	-0.2	-0.5	-0.1	0.1	-0.1	-0.2	-0.1	-0.1	-0.4	-1.31951	185	1.6651e-05	4.20872e-05	Mitochondrial Rho GTPase 1
NDUB5_MOUSE,	-0.3	-0.1	-0.8	-0.6	-0.3	-0.5	0	0.1	0	-0.3	-0.1	-0.1	-0.4	-1.31951	142	2.0499e-05	5.11854e-05	NADH dehydrogenase [ubiquinone] 1 beta subcomplex subunit 5, mitochondrial
MCU_MOUSE,	-0.5	-0.6	-1.1	-0.9	-0.2	-0.6	-0.2	0	-0.2	-0.3	0	-0.2	-0.4	-1.31951	160	4.7066e-05	0.000111444	Calcium uniporter protein, mitochondrial
NDUB9_MOUSE,	-0.2	-0.3	-0.7	-0.4	-0.1	-0.4	0.1	0.2	0	0	0.1	0.1	-0.4	-1.31951	122	7.3873e-05	0.000167229	NADH dehydrogenase [ubiquinone] 1 beta subcomplex subunit 9
NDUBA_MOUSE,	-0.2	-0.6	-0.8	-0.6	-0.3	-0.5	0	0.1	-0.1	-0.1	-0.1	-0.1	-0.4	-1.31951	152	7.5809e-05	0.000170674	NADH dehydrogenase [ubiquinone] 1 beta subcomplex subunit 10
NNTM_MOUSE,	0.1	-0.2	-0.7	-0.6	-0.2	-0.3	0.1	0.3	0	-0.1	0	0.1	-0.4	-1.31951	209	8.9724e-05	0.000197681	NAD(P) transhydrogenase, mitochondrial (Nicotinamide nucleotide transhydrogenase)
MFF_MOUSE,	-0.4	-0.7	-0.8	-0.8	-0.4	-0.6	-0.2	-0.1	-0.3	-0.6	0	-0.2	-0.4	-1.31951	141	0.00010807	0.000235577	Mitochondrial fission factor
NDUAD_MOUSE,	-0.2	-0.4	-0.7	-0.3	0.2	-0.4	-0.1	0.1	0.1	0	-0.1	0	-0.4	-1.31951	166	0.00022624	0.000480468	NADH dehydrogenase [ubiquinone] 1 alpha subcomplex subunit 13
DJC11_MOUSE,	-0.1	-0.5	-0.7	-0.8	-0.3	-0.5	0	0	-0.2	0	-0.1	-0.1	-0.4	-1.31951	130	0.00046973	0.000958063	DnaJ homolog subfamily C member 11
PYRD_MOUSE,	-0.5	-0.6	-1.1	-0.8	-0.2	-0.7	-0.3	0	-0.2	-0.4	-0.3	-0.2	-0.4	-1.31951	138	0.00047866	0.000971468	Dihydroorotate dehydrogenase (quinone), mitochondrial
MTFP1_MOUSE,	-0.6	-0.7	-1	-0.8	-0.4	-0.7	-0.3	-0.1	-0.3	-0.3	-0.3	-0.2	-0.4	-1.31951	100	0.00057705	0.0011541	Mitochondrial fission process protein 1
NDUB7_MOUSE,	-0.2	-0.4	-0.7	-0.5	-0.3	-0.4	0	0.1	0.1	-0.2	0	0	-0.4	-1.31951	113	0.00063382	0.00124944	NADH dehydrogenase [ubiquinone] 1 beta subcomplex subunit 7
SNPH_MOUSE,	-0.7	-0.8	-1	-0.7	-0.5	-0.7	-0.5	-0.2	-0.6	-0.2	-0.2	-0.3	-0.4	-1.31951	153	0.00070301	0.0013727	Syntaphilin
TMM65_MOUSE,	0	-0.1	-0.6	-0.1	0.2	-0.1	0.7	0.4	0.3	-0.2	0.1	0.3	-0.4	-1.31951	85	0.0053648	0.00944572	Transmembrane protein 65
Q8JZU2_MOUSE,	-0.2	-0.5	-1.1	-0.8	-0.4	-0.5	0.1	0.1	-0.2	-0.4	-0.2	-0.1	-0.4	-1.31951	78	0.0069655	0.0121088	Solute carrier family 25 (Mitochondrial carrier, citrate transporter), member 1
MOBP_MOUSE,	0.4	0	-0.9	-0.5	0.3	0	0.5	0.8	1.4	-0.3	-0.2	0.4	-0.4	-1.31951	76	0.0083786	0.0143833	Myelin-associated oligodendrocyte basic protein
TOM22_MOUSE,	-0.4	-0.7	-1.1	-0.7	-0.4	-0.7	-0.3	-0.1	-0.3	-0.3	-0.1	-0.2	-0.4	-1.31951	62	0.015526	0.026109	Mitochondrial import receptor subunit TOM22 homolog
APOOL_MOUSE,	-0.2	-0.3	-0.6	-0.8	0.1	-0.3	0.2	0	0.1	0.2	0.3	0.1	-0.4	-1.31951	70	0.018729	0.0309893	Apolipoprotein O-like
DIC_MOUSE,	-0.3	-0.3	-1.1	-0.8	-0.2	-0.6	-0.1	0.1	-0.2	-0.6	-0.3	-0.2	-0.4	-1.31951	75	0.019876	0.0322398	Mitochondrial dicarboxylate carrier
ADT2_MOUSE,	-0.1	-0.3	-0.8	-0.7	-0.3	-0.5	0.2	0.1	0	-0.3	0	0	-0.5	-1.41421	1373	4.177e-40	6.37379e-39	ADP/ATP translocase 2
GPDM_MOUSE,	-0.6	-0.7	-1.1	-0.7	-0.2	-0.7	-0.3	-0.1	-0.3	-0.2	0	-0.2	-0.5	-1.41421	1178	2.1865e-39	3.21728e-38	Glycerol-3-phosphate dehydrogenase, mitochondrial
CMC1_MOUSE,	-0.3	-0.4	-0.9	-0.6	-0.2	-0.5	0.1	0.2	0	-0.3	-0.1	0	-0.5	-1.41421	1107	2.5644e-32	3.18003e-31	Mitochondrial aspartate glutamate carrier 1
VDAC2_MOUSE,	-0.4	-0.5	-0.8	-0.7	-0.2	-0.5	-0.1	0.1	0.1	-0.2	0	0	-0.5	-1.41421	689	2.3992e-22	1.97694e-21	VDAC2
SYGP1_MOUSE,	-1.9	-1.3	-1.7	-0.2	0.3	-0.5	-0.8	-1.8	-0.8	0.6	0.6	0	-0.5	-1.41421	717	2.5096e-17	1.52052e-16	Ras/Rap GTPase-activating protein SynGAP
LETM1_MOUSE,	-0.4	-0.6	-1	-0.7	-0.3	-0.6	-0.1	0	-0.1	-0.3	-0.1	-0.1	-0.5	-1.41421	470	1.449e-16	8.06741e-16	Leucine zipper-EF-hand-containing transmembrane protein 1
M2OM_MOUSE,	-0.4	-0.5	-0.9	-0.7	-0.4	-0.6	0	0	0	-0.4	-0.2	-0.1	-0.5	-1.41421	492	6.1429e-16	3.24471e-15	Mitochondrial 2-oxoglutarate/malate carrier protein
VDAC3_MOUSE,	-0.3	-0.5	-0.9	-0.7	-0.1	-0.5	0	0	-0.1	-0.2	0	0	-0.5	-1.41421	420	4.8723e-13	2.33417e-12	VDAC3
ATPO_MOUSE,	-2.1	-3	-3.4	-0.2	-0.8	-0.7	0.4	-0.1	0	-0.6	-0.6	-0.2	-0.5	-1.41421	416	1.0384e-10	4.32142e-10	ATP synthase subunit O, mitochondrial
MDHM_MOUSE,	-2.1	-2.9	-3.7	0	-0.6	-0.7	0.3	-0.1	-0.1	-0.3	-0.4	-0.2	-0.5	-1.41421	767	1.0013e-09	3.81977e-09	Malate dehydrogenase, mitochondrial
Q7TSZ0_MOUSE,	-1.9	-2.8	-3.5	0	-0.6	-0.6	0.3	0	-0.2	-0.3	-0.3	-0.1	-0.5	-1.41421	375	1.2193e-09	4.56683e-09	Stress-70 protein, mitochondrial
COX41_MOUSE,	-0.3	-0.5	-0.8	-0.6	-0.2	-0.5	-0.1	0	-0.1	-0.2	-0.1	0	-0.5	-1.41421	211	9.9652e-09	3.3653e-08	Cytochrome c oxidase subunit IV isoform 1
ECHA_MOUSE,	-1.1	-1.4	-1.8	-0.2	-0.3	-0.7	0	-0.2	-0.1	-0.2	-0.5	-0.2	-0.5	-1.41421	225	1.1605e-08	3.85401e-08	Trifunctional enzyme subunit alpha, mitochondrial
DHSA_MOUSE,	-2.1	-3	-3.8	-0.3	-0.8	-0.8	0.2	-0.1	-0.1	-0.6	-0.8	-0.3	-0.5	-1.41421	425	1.7388e-08	5.59676e-08	Succinate dehydrogenase [ubiquinone] flavoprotein subunit, mitochondrial
NMDE2_MOUSE,	-1.3	-1.5	-1.7	-0.8	-0.1	-1	-0.5	-0.8	-0.4	-0.3	-0.2	-0.5	-0.5	-1.41421	273	1.2903e-07	3.9378e-07	NR2B
GRIA3_MOUSE,	-0.3	-0.4	-1	-0.3	-0.1	-0.4	0.1	-0.1	0.2	0	0	0	-0.5	-1.41421	241	4.5786e-07	1.32844e-06	AMPA 3
EFTU_MOUSE,	-1.9	-2.8	-3.1	0.1	-0.7	-0.5	0.5	0	0.1	-0.3	-0.5	0	-0.5	-1.41421	271	1.7292e-06	4.78141e-06	Elongation factor Tu, mitochondrial
SCOT1_MOUSE,	-2.2	-3.1	-3.8	-0.3	-0.9	-0.8	0.1	-0.3	-0.4	-0.6	-0.7	-0.3	-0.5	-1.41421	285	2.5645e-06	7.04383e-06	Succinyl-CoA:3-ketoacid coenzyme A transferase 1, mitochondrial
AGK_MOUSE,	-0.4	-0.6	-1.2	-0.9	-0.3	-0.7	-0.1	0	-0.2	-0.5	-0.5	-0.2	-0.5	-1.41421	168	2.6242e-06	7.16007e-06	Acylglycerol kinase, mitochondrial
EXOG_MOUSE,	-0.1	-0.3	-0.7	-0.4	0.1	-0.3	0.2	0.4	0.2	0	0.2	0.2	-0.5	-1.41421	150	7.0162e-06	1.82954e-05	Nuclease EXOG, mitochondrial
MAON_MOUSE,	-2.2	-3	-3.7	-0.4	-0.9	-0.8	0.1	-0.3	-0.3	-0.6	-0.8	-0.3	-0.5	-1.41421	211	1.3393e-05	3.4487e-05	Malic enzyme 3
AOFB_MOUSE,	-0.3	-0.4	-1	-0.6	0	-0.5	-0.3	0.2	-0.1	-0.1	0.3	0	-0.5	-1.41421	167	1.6155e-05	4.10856e-05	MAO-B
DLG1_MOUSE,	-0.8	-0.7	-1.5	0	0.2	-0.5	0.2	-0.3	-0.1	0.3	0.2	0.1	-0.5	-1.41421	157	2.3413e-05	5.77614e-05	SAP-97
NDUB6_MOUSE,	-0.3	-0.4	-0.8	-0.6	-0.2	-0.5	0	0.1	0	-0.1	0.4	0	-0.5	-1.41421	109	2.8841e-05	7.07291e-05	NADH dehydrogenase [ubiquinone] 1 beta subcomplex subunit 6
TOM40_MOUSE,	-0.5	-0.5	-0.8	-1.1	-0.4	-0.8	-0.3	0	-0.2	-0.4	-0.4	-0.3	-0.5	-1.41421	140	4.4093e-05	0.000105618	Mitochondrial import receptor subunit TOM40 homolog
APOO_MOUSE,	-0.3	-0.5	-0.8	-0.7	-0.2	-0.5	0	0.1	0	0	-0.2	0	-0.5	-1.41421	93	5.1569e-05	0.000121408	Apolipoprotein O
HSDL1_MOUSE,	-0.2	-0.6	-1.1	-0.8	-0.4	-0.7	-0.1	0	-0.3	-0.3	-0.2	-0.2	-0.5	-1.41421	100	6.0057e-05	0.000138232	Inactive hydroxysteroid dehydrogenase-like protein 1
E9QAD8_MOUSE,	-2.6	-1.5	-2	-0.7	-0.3	-1.1	-0.8	-2.9	-1.1	-0.5	-0.1	-0.6	-0.5	-1.41421	207	6.4387e-05	0.00014656	IQ motif and SEC7 domain-containing protein 2
NB5R1_MOUSE,	-0.1	-0.3	-0.4	-0.5	0	-0.3	0.1	0.4	0.2	-0.1	0.2	0.2	-0.5	-1.41421	131	8.3785e-05	0.000185588	NADH-cytochrome b5 reductase 1
NDUB8_MOUSE,	-0.3	-0.4	-0.8	-0.6	-0.2	-0.5	0	0.1	0	-0.1	-0.2	0	-0.5	-1.41421	99	0.00011162	0.000239518	NADH dehydrogenase [ubiquinone] 1 beta subcomplex subunit 8, mitochondrial
CS052_MOUSE,	-0.2	-0.6	-0.9	-0.3	0	-0.4	-0.1	0.2	0.1	0	0.2	0.1	-0.5	-1.41421	85	0.00040424	0.000828591	Uncharacterized protein C19orf52 homolog
BCS1_MOUSE,	-0.3	-0.3	-0.7	-0.5	0	-0.4	0.1	0.4	0.2	0	0.1	0.2	-0.5	-1.41421	91	0.00078678	0.00152903	Mitochondrial chaperone BCS1
Q9D6D0_MOUSE,	-0.2	-0.5	-0.8	-0.1	-0.3	-0.4	0.1	0.2	0	-0.1	0.1	0.1	-0.5	-1.41421	110	0.0012604	0.00242656	Solute carrier family 25, member 27
B2L13_MOUSE,	-0.7	-0.6	-0.8	-0.8	-0.6	-0.7	-0.1	-0.5	-0.3	-0.3	-0.2	-0.2	-0.5	-1.41421	74	0.0034275	0.00627613	Bcl-2-like protein 13
NMDE1_MOUSE,	-1.5	-1.6	-2.1	-1.3	-0.3	-1.2	-0.8	-0.8	-0.6	-1.2	-0.6	-0.7	-0.5	-1.41421	102	0.0040109	0.00726475	NR2A
F8VQJ3_MOUSE,	-0.6	-0.6	-1.6	-0.3	0.3	-0.4	-0.4	0.1	0.1	0.5	0.5	0.1	-0.5	-1.41421	78	0.0040203	0.00726475	Laminin subunit gamma-1
CMTD1_MOUSE,	-0.3	-0.3	-0.8	-0.6	0.1	-0.4	0	0.2	0.1	0.1	0.2	0.1	-0.5	-1.41421	51	0.0047472	0.00850368	Catechol O-methyltransferase domain-containing protein 1
DLG4_MOUSE,	-0.9	-0.9	-1.4	-0.6	-0.1	-0.8	-0.1	-0.3	-0.1	-0.3	-0.2	-0.2	-0.6	-1.51572	724	2.4845e-32	3.18003e-31	Postsynaptic density protein 95
OPA1_MOUSE,	-1	-0.9	-1.2	-0.5	0.3	-0.5	-0.4	-0.1	-0.2	0.3	0.5	0.1	-0.6	-1.51572	680	1.9298e-29	1.98769e-28	Dynamin-like 120 kDa protein, mitochondrial
DHE3_MOUSE,	-0.6	-1.6	-2.3	0.5	-0.3	-0.2	0.8	0.6	0.5	0.2	0.1	0.4	-0.6	-1.51572	428	6.9185e-17	4.01468e-16	Glutamate dehydrogenase 1, mitochondrial
CLD11_MOUSE,	0.2	-0.2	-1.3	-1	0	-0.4	0.2	0.5	0.8	-0.9	-0.8	0.2	-0.6	-1.51572	300	6.3973e-16	3.33631e-15	Claudin-11, Oligodendrocyte transmembrane protein
NMDZ1_MOUSE,	-1.5	-1.5	-2	-0.8	-0.1	-1.1	-0.6	-0.7	-0.5	-0.4	-0.3	-0.5	-0.6	-1.51572	316	2.1112e-12	9.63989e-12	NR1
GDAP1_MOUSE,	-0.5	-0.6	-0.9	-0.7	-0.3	-0.6	0	0.1	-0.1	-0.2	-0.1	0	-0.6	-1.51572	241	4.3167e-12	1.93313e-11	Ganglioside-induced differentiation-associated protein 1
ODPA_MOUSE,	-2.1	-2.8	-3.6	0	-0.7	-0.7	0.4	-0.1	-0.1	-0.5	-0.4	-0.1	-0.6	-1.51572	463	1.1682e-11	5.1202e-11	Pyruvate dehydrogenase E1 component subunit alpha, somatic form, mitochondrial
ATAD3_MOUSE,	-0.2	-0.5	-0.9	-0.6	-0.2	-0.5	0.1	0.2	0	0	0.1	0.1	-0.6	-1.51572	263	1.768e-11	7.58767e-11	ATPase family AAA domain-containing protein 3
AOFA_MOUSE,	-0.4	-0.4	-1.1	-0.6	0	-0.5	0.1	0.2	0	0.2	0.4	0.2	-0.6	-1.51572	162	1.1376e-08	3.8105e-08	Monoamine oxidase type A
DLDH_MOUSE,	-1.9	-2.6	-3.5	0	-0.6	-0.6	0.4	0	0.1	-0.2	-0.4	0	-0.6	-1.51572	310	2.2248e-08	7.10556e-08	Dihydrolipoyl dehydrogenase, mitochondrial
GHC2_MOUSE,	-0.3	-0.4	-0.9	-0.7	-0.3	-0.5	-0.1	0.1	0	0.2	0.5	0.1	-0.6	-1.51572	156	6.0372e-08	1.89872e-07	Mitochondrial glutamate carrier 2
LPPRC_MOUSE,	-0.8	-1.4	-1.1	-0.3	-0.8	-0.8	0.1	0	-0.2	-0.5	-0.6	-0.2	-0.6	-1.51572	184	4.4398e-07	1.2973e-06	Leucine-rich PPR motif-containing protein, mitochondrial
S2546_MOUSE,	-0.4	-0.7	-0.9	-1.1	-0.5	-0.8	0	-0.2	-0.3	-0.4	-0.2	-0.2	-0.6	-1.51572	130	3.6698e-06	9.81791e-06	Solute carrier family 25 member 46
NDUBB_MOUSE,	-0.4	-0.2	-1.1	-0.6	-0.2	-0.5	0.1	0.1	0.1	0.2	0.1	0.1	-0.6	-1.51572	84	2.1356e-05	5.3004e-05	NADH dehydrogenase [ubiquinone] 1 beta subcomplex subunit 11, mitochondrial
MMSA_MOUSE,	-1	-1.2	-1.4	0.3	-0.5	-0.5	0.6	0.3	0.2	-0.2	-0.6	0.1	-0.6	-1.51572	93	5.9824e-05	0.000138232	Aldehyde dehydrogenase family 6 member A1,
F162A_MOUSE,	-0.4	-0.5	-0.7	-1.1	-0.3	-0.6	-0.1	-0.1	-0.1	-0.1	0.2	0	-0.6	-1.51572	80	0.00026893	0.000562432	Protein FAM162A
ODPX_MOUSE,	-1.7	-2.4	-2.9	-0.1	-0.2	-0.5	0.4	0	-0.1	-0.2	-0.1	0	-0.6	-1.51572	100	0.00037834	0.000783297	Pyruvate dehydrogenase protein X component, mitochondrial
ARM10_MOUSE,	0.2	0	-0.2	-0.5	0.4	0	0.1	0	0.7	0.8	1.2	0.7	-0.6	-1.51572	73	0.00038062	0.000784077	Armadillo repeat-containing protein 10
IDHP_MOUSE,	-0.9	-1.8	-2.9	0.3	-0.4	-0.4	0.4	0.4	0.3	0	-0.2	0.2	-0.6	-1.51572	108	0.00063147	0.00124944	Isocitrate dehydrogenase [NADP], mitochondrial
TMM11_MOUSE,	0	-0.3	-0.7	-0.4	0.3	-0.3	-0.1	0.1	0.1	0.3	0.7	0.3	-0.6	-1.51572	64	0.00063315	0.00124944	Transmembrane protein 11, mitochondrial
ES1_MOUSE,	-2	-2.9	-3.6	0	-0.5	-0.8	0.3	-0.1	-0.2	-0.3	-0.4	-0.1	-0.6	-1.51572	90	0.0058953	0.0102918	ES1 protein homolog, mitochondrial
ACON_MOUSE,	-2.2	-3	-3.8	-0.2	-1	-1	0.2	-0.2	-0.2	-0.7	-0.8	-0.3	-0.7	-1.6245	1185	6.0196e-30	6.35917e-29	Aconitate hydratase, mitochondrial
ATPB_MOUSE,	-2.2	-3.1	-3.6	-0.1	-0.7	-0.9	0.2	-0.1	-0.1	-0.5	-0.6	-0.2	-0.7	-1.6245	1390	2.5677e-28	2.51879e-27	ATP synthase subunit beta, mitochondrial
NDUS2_MOUSE,	-0.8	-1	-1.2	-0.1	0	-0.6	0.2	0.2	0	0	0.2	0.1	-0.7	-1.6245	411	9.7848e-26	8.76378e-25	NADH dehydrogenase [ubiquinone] iron-sulfur protein 2, mitochondrial
PHB_MOUSE,	-0.7	-0.7	-1.1	0.5	1.1	0	0.3	0.1	0.1	0.9	1.2	0.6	-0.7	-1.6245	268	4.9885e-13	2.36237e-12	Prohibitin, BAP-32
NDUS7_MOUSE,	-0.8	-1	-1.3	-0.5	-0.4	-0.8	0.1	-0.1	0.1	-0.1	-0.2	0	-0.7	-1.6245	147	5.087e-12	2.2536e-11	NADH dehydrogenase [ubiquinone] iron-sulfur protein 7, mitochondrial
TIM50_MOUSE,	-0.8	-0.9	-1.2	-0.6	-0.4	-0.8	0	0	-0.2	-0.3	-0.2	-0.1	-0.7	-1.6245	136	2.8268e-09	1.01273e-08	Mitochondrial import inner membrane translocase subunit TIM50
Q99N15_MOUSE,	-1.7	-2.7	-3	0	-0.5	-0.8	0.4	0	0	-0.4	-0.6	-0.1	-0.7	-1.6245	147	1.2029e-06	3.38681e-06	3-hydroxyacyl-CoA dehydrogenase type-2
NIPS1_MOUSE,	-1.9	-2.9	-3.2	-0.1	-0.7	-0.8	0.6	0.1	0.1	-0.6	-0.8	-0.1	-0.7	-1.6245	161	4.7112e-06	1.23631e-05	Protein NipSnap homolog 1
FUMH_MOUSE,	-2	-2.7	-3.5	0	-0.5	-0.7	0.4	0	0	-0.4	-0.6	0	-0.7	-1.6245	227	3.6905e-05	8.89173e-05	Fumarate hydratase, mitochondrial
SCO1_MOUSE,	-0.5	-0.4	-1.1	-0.3	0.6	-0.3	0.2	0.3	0.2	0.1	0.9	0.3	-0.7	-1.6245	34	0.0085972	0.0146973	Protein SCO1 homolog, mitochondrial
NDUA9_MOUSE,	-0.9	-1.1	-1.3	-0.5	-0.2	-0.8	-0.1	0.1	0	-0.2	0	0	-0.8	-1.7411	496	3.5743e-45	6.40266e-44	NADH dehydrogenase [ubiquinone] 1 alpha subcomplex subunit 9, mitochondrial
NDUS1_MOUSE,	-1.9	-2.6	-3.4	-0.3	-0.6	-0.9	0.2	0	0	-0.3	-0.3	-0.1	-0.8	-1.7411	709	1.659e-34	2.35692e-33	NADH-ubiquinone oxidoreductase 75 kDa subunit, mitochondrial, Complex I-75kD
SUCB1_MOUSE,	-1.4	-1.6	-1.7	-0.1	-0.8	-1.1	0.2	-0.2	-0.2	-0.5	-0.6	-0.3	-0.8	-1.7411	327	5.7058e-27	5.46695e-26	Succinyl-CoA synthetase beta-A chain
E9Q7L0_MOUSE,	-1.9	-2.6	-3.4	-0.1	-0.8	-0.8	0.4	0.1	0.1	-0.4	-0.4	0	-0.8	-1.7411	454	3.4412e-19	2.32422e-18	Protein Ogdhl
CISY_MOUSE,	-2	-2.8	-3.5	-0.2	-0.9	-1	0.3	-0.1	-0.1	-0.6	-0.8	-0.2	-0.8	-1.7411	360	4.8003e-18	3.04265e-17	Citrate synthase, mitochondrial
AIFM1_MOUSE,	-0.7	-0.9	-1.7	-0.5	0	-0.7	0.1	0.2	-0.1	0.1	0.1	0.1	-0.8	-1.7411	230	8.5743e-17	4.83919e-16	Apoptosis-inducing factor 1, mitochondrial
LONM_MOUSE,	-1.4	-1.4	-2.2	-0.1	-0.5	-0.8	0.2	0.1	0.1	-0.5	-0.2	0	-0.8	-1.7411	125	4.355e-08	1.3802e-07	Lon protease homolog, mitochondrial
MGST3_MOUSE,	-0.1	-0.3	-1.1	0.1	0.1	-0.5	0.2	0.3	0.1	0.4	0.5	0.2	-0.8	-1.7411	91	8.6802e-08	2.6889e-07	Microsomal glutathione S-transferase 3
PDK1_MOUSE,	-1.3	-1.6	-1.5	0.3	-0.4	-0.7	0.4	0	0	-0.1	-0.6	0	-0.8	-1.7411	40	0.0045164	0.00812558	Pyruvate dehydrogenase kinase isoform 1
CHCH6_MOUSE,	-0.9	-1	-1.5	-0.2	0.5	-0.7	-0.1	-0.1	0	0.6	0.5	0.2	-0.9	-1.86607	177	2.5219e-21	1.96042e-20	Coiled-coil-helix-coiled-coil-helix domain-containing protein 6, mitochondrial
NDUV1_MOUSE,	-1.7	-2.3	-2.8	-0.3	-0.8	-1	0.3	0	0	-0.5	-0.6	-0.2	-0.9	-1.86607	288	9.8844e-19	6.56834e-18	NADH dehydrogenase [ubiquinone] flavoprotein 1, mitochondrial, Complex I-51kD
G5E8R3_MOUSE,	-1.7	-2.2	-2.6	-0.1	-0.5	-1	0.4	0	0.1	-0.2	-0.6	0	-0.9	-1.86607	268	2.675e-15	1.36062e-14	Pyruvate carboxylase
NDUAC_MOUSE,	-1.3	-1.8	-1.9	-0.2	-0.6	-1.1	0.3	0	-0.1	-0.5	-0.5	-0.1	-0.9	-1.86607	103	3.6677e-11	1.54193e-10	NADH dehydrogenase [ubiquinone] 1 alpha subcomplex subunit 12
NDUS8_MOUSE,	-1.2	-1.6	-1.8	0.1	0.1	-0.8	0.3	0	-0.1	0.1	0.2	0.1	-0.9	-1.86607	109	1.0826e-09	4.09203e-09	NADH dehydrogenase [ubiquinone] iron-sulfur protein 8, mitochondrial
ETFD_MOUSE,	-1.2	-1.4	-1.9	-0.1	0.1	-0.7	0.2	0.3	0.2	0.2	0.1	0.2	-0.9	-1.86607	109	2.7507e-09	9.94113e-09	Electron transfer flavoprotein-ubiquinone oxidoreductase, mitochondrial
IDHG1_MOUSE,	-2	-2.6	-3.1	-0.4	-0.9	-1.2	0.2	-0.2	-0.3	-0.6	-0.9	-0.3	-0.9	-1.86607	199	7.2974e-09	2.52649e-08	Isocitrate dehydrogenase [NAD] subunit gamma 1, mitochondrial
NDUS3_MOUSE,	-1.5	-2	-2.4	0.1	0.1	-0.7	0.3	0.1	-0.1	0.2	0.4	0.2	-0.9	-1.86607	214	1.4479e-08	4.69712e-08	NADH dehydrogenase [ubiquinone] iron-sulfur protein 3, mitochondrial
DHB8_MOUSE,	-1.4	-1.6	-1.4	0	-0.6	-1	0.3	0.1	-0.1	-0.3	-0.2	-0.1	-0.9	-1.86607	56	3.9856e-06	1.05261e-05	Estradiol 17-beta-dehydrogenase 8
PRDX3_MOUSE,	-2.1	-2.9	-3.3	0	-0.5	-0.8	0.5	0.3	0.2	-0.2	-0.1	0.2	-0.9	-1.86607	77	4.4364e-05	0.000105653	Perioredoxin-3
ODP2_MOUSE,	-1.3	-1.6	-2.2	-0.2	-0.3	-0.9	0.3	0.2	0.1	-0.1	-0.1	0.1	-1	-2	343	4.7164e-32	5.55188e-31	Pyruvate dehydrogenase complex component E2
C1TM_MOUSE,	-1.9	-1.9	-2.1	-0.2	-0.7	-1	0.3	0	-0.1	-0.5	-0.6	-0.1	-1	-2	156	1.7381e-11	7.53787e-11	Formyltetrahydrofolate synthetase
ACAD9_MOUSE,	-1.4	-1.9	-2	-0.2	-0.7	-1.1	0.4	0.1	0	-0.6	-0.6	0	-1	-2	105	2.7973e-11	1.18813e-10	Acyl-CoA dehydrogenase family member 9, mitochondrial
TIM44_MOUSE,	-1	-1.5	-1.7	0.4	-0.5	-1	0.5	0	-0.1	-0.6	-0.6	0	-1	-2	89	1.6983e-09	6.24732e-09	Mitochondrial import inner membrane translocase subunit TIM44
ATPA_MOUSE,	-1.9	-2.4	-2.8	-0.3	-0.9	-1.3	0.2	-0.1	-0.1	-0.5	-0.6	-0.2	-1.1	-2.14355	1499	0	0	ATP synthase subunit alpha, mitochondrial
PHB2_MOUSE,	-1	-1.1	-1.5	0.2	0.6	-0.6	0.2	0.1	0	0.7	0.8	0.5	-1.1	-2.14355	381	1.8927e-50	4.10417e-49	Prohibitin-2
ODPB_MOUSE,	-2.1	-3	-3.7	-0.1	-0.8	-1.4	0.2	-0.1	0	-0.5	-0.7	-0.3	-1.1	-2.14355	277	2.2683e-16	1.24605e-15	Pyruvate dehydrogenase E1 component subunit beta, mitochondrial
ODO2_MOUSE,	-1.4	-1.7	-2.6	-0.1	-0.5	-1	0.4	0.3	0.2	-0.4	-0.4	0.1	-1.1	-2.14355	181	5.0181e-16	2.68501e-15	2-oxoglutarate dehydrogenase complex component E2
STML2_MOUSE,	-1.8	-2.3	-2.7	-0.5	-0.9	-1.3	0	0	-0.2	-0.4	-0.4	-0.3	-1.1	-2.14355	115	1.1335e-10	4.67002e-10	Stomatin-like protein 2, mitochondrial
SUCA_MOUSE,	-2	-2.6	-2.9	-0.2	-0.7	-1.3	0.3	-0.1	0	-0.7	-0.6	-0.2	-1.1	-2.14355	258	8.5345e-09	2.93018e-08	Succinyl-CoA ligase [ADP/GDP-forming] subunit alpha, mitochondrial
PGK1_MOUSE,	-0.2	-0.5	-0.8	1.6	1.8	-0.6	0.3	-0.3	0.3	1.2	0.9	0.6	-1.1	-2.14355	44	0.019291	0.0316324	Phosphoglycerate kinase 1
ATPG_MOUSE,	-1.8	-2.5	-2.9	-0.1	-0.5	-1.3	0.4	0	0	-0.3	-0.4	-0.1	-1.2	-2.2974	294	9.429e-26	8.63277e-25	ATP synthase subunit gamma
BDH_MOUSE,	-1.4	-1.6	-2.2	-0.6	-0.8	-1.3	0.4	0	0	-0.4	-0.6	-0.1	-1.2	-2.2974	137	5.5164e-22	4.45639e-21	3-hydroxybutyrate dehydrogenase
GLSK_MOUSE,	-2	-2.5	-2.6	-0.4	-1	-1.6	0.1	-0.3	-0.3	-0.7	-0.9	-0.4	-1.3	-2.46229	432	3.0405e-50	6.26343e-49	Glutaminase kidney isoform, mitochondrial
Q91VA7_MOUSE,	-1.9	-2.5	-2.8	-0.4	-0.8	-1.5	0.3	-0.2	-0.1	-0.6	-0.7	-0.2	-1.3	-2.46229	416	6.3687e-42	1.09329e-40	Isocitrate dehydrogenase 3 (NAD+) beta
ETFA_MOUSE,	-1.9	-2.6	-3	0.1	-0.6	-1.7	0.1	-0.3	-0.2	-0.4	-0.5	-0.3	-1.4	-2.63902	100	1.9664e-10	8.02135e-10	Electron transfer flavoprotein subunit alpha, mitochondrial
NT5D3_MOUSE,	-2.4	-3.4	-3.4	-0.8	-0.7	-2.5	-0.4	-0.3	-0.7	-0.4	-0.8	-0.5	-2	-4	136	8.1291e-17	4.65165e-16	GRP94-neighboring nucleotidase
KCRU_MOUSE,	-1.8	-2.2	-2.7	-0.3	0.6	-1.8	-0.1	-0.1	-0.1	0.5	0.9	0.3	-2.1	-4.28709	476	2.253e-24	1.89436e-23	Creatine kinase U-type, mitochondrial
AUHM_MOUSE,	-2	-3	-3.3	0.2	-0.5	-2.3	0.4	0	0.1	-0.3	-0.6	-0.1	-2.2	-4.59479	116	2.8635e-10	1.1454e-09	Methylglutaconyl-CoA hydratase, mitochondrial
PRDX5_MOUSE,	-2.1	-2.8	-3.4	0.2	-0.4	-2.6	0.4	-0.1	0.1	-0.2	-0.2	0	-2.6	-6.06287	205	4.45e-31	4.82474e-30	Peroxiredoxin-5, mitochondrial
E9Q9H9_MOUSE,	-2.1	-2.8	-3.4	0.2	-0.4	-2.6	0.4	-0.1	0.1	-0.2	-0.2	0	-2.6	-6.06287	205	4.45e-31	4.82474e-30	Peroxiredoxin-5, mitochondrial
NIPS2_MOUSE,	-2	-2.7	-3.4	0.1	-0.6	-2.7	0.5	0	-0.1	-0.4	-0.6	0	-2.7	-6.49802	108	1.2546e-08	4.10234e-08	Protein NipSnap homolog 2
							0.1	0.1	-0.1
							0.6

## Sheet: Proteomics_cytoplasm_fraction
Groups	PSF						PLF
REPLICATES	replicate 1	replicate 2	replicate 3	replicate 4	replicate 5	direct comparison (14N/15N)	replicate 1	replicate 2	replicate 3	replicate 4	replicate 5	direct comparison (14N/15N)	indirect comparison (PSF/PLF)	fold change (PSF/PLF)	peptides	p-value	adjusted pvalue	Protein name
ALBU_MOUSE,	-1.1	-0.3	0.4	-3	-1.3	-0.3	0.7	-2.7	-1.9	-2.5	-1.9	-2.2	1.9	3.73213	328	4.4462e-77	4.63887e-75	albumin
PCCB_MOUSE,	1.4	1.9	1.9	0	0.5	1.5	0.2	-0.2	0	-0.1	0	0	1.5	2.82843	86	7.6034e-14	4.32703e-13	Propionyl-CoA carboxylase beta chain, mitochondrial (produce (S)-methylmalonyl-CoA.)
MAON_MOUSE,	1	1.2	1.9	-0.3	-0.2	1.2	-0.3	0.3	0	-0.3	-0.3	-0.1	1.3	2.46229	191	2.0855e-29	2.71984e-28	NADP-dependent malic enzyme, mitochondrial
Q99N15_MOUSE,	1.2	1.4	1.7	0	0	1.2	0.1	0.2	0	-0.1	-0.1	0	1.2	2.2974	133	1.1444e-21	9.81362e-21	3-hydroxyacyl-CoA dehydrogenase type-2
AMPL_MOUSE,	1.2	1.2	1.6	-0.1	-0.1	1.3	0.2	0.1	0.1	0.2	0	0.1	1.2	2.2974	118	4.3996e-18	3.09455e-17	LAP-3, Leucine aminopeptidase 3
MAOX_MOUSE,	0.7	0.8	1.6	-0.3	-0.4	0.9	-0.5	0.2	-0.2	-0.4	-0.2	-0.2	1.2	2.2974	82	6.7666e-11	3.02564e-10	Malic enzyme 1
ACON_MOUSE,	1	1.2	1.7	-0.3	-0.1	0.9	-0.2	0.1	0	-0.2	-0.2	-0.1	1.1	2.14355	1015	0	0	Aconitate hydratase, mitochondrial
DLDH_MOUSE,	1.2	1.4	1.7	0	0.1	1.2	0.1	0.2	0.2	0	-0.1	0.1	1.1	2.14355	315	1.2784e-46	4.44599e-45	Dihydrolipoyl dehydrogenase, mitochondrial
FUMH_MOUSE,	1.2	1.5	1.6	0	0.1	1.1	0	0	0.1	-0.1	-0.2	0	1.1	2.14355	213	2.8366e-31	4.12956e-30	Fumarate hydratase, mitochondrial
THIL_MOUSE,	1.2	1.5	2.1	-0.2	0.1	1.1	0	0	0.2	-0.2	0	0	1.1	2.14355	206	2.7417e-26	3.17834e-25	Acetyl-CoA acetyltransferase, mitochondrial
DPP3_MOUSE,	0.7	1.1	1.6	0.1	-0.1	1.1	0	0.1	0	-0.1	-0.2	0	1.1	2.14355	137	9.3759e-21	7.62248e-20	Enkephalinase B, Dipeptidyl peptidase 3
HCDH_MOUSE,	1.3	1.2	1.5	0.3	0.5	1.1	0.1	-0.1	0	0.1	0	0	1.1	2.14355	48	1.2283e-07	3.71457e-07	Hydroxyacyl-coenzyme A dehydrogenase, mitochondrial
MDHM_MOUSE,	1.1	1.3	1.7	-0.2	0	0.9	-0.1	0.1	0	-0.1	-0.2	0	1	2	587	9.8937e-66	5.63041e-64	Malate dehydrogenase, mitochondrial
PDIA3_MOUSE,	0.8	0.8	1.3	-0.1	-0.2	0.7	-0.3	-0.2	-0.3	-0.4	-0.4	-0.3	1	2	363	1.0191e-45	3.35767e-44	p58, Protein disulfide-isomerase A3
HS105_MOUSE,	1.1	0.8	1.7	0.1	-0.1	1.1	0	0.2	0.1	0	0.1	0.1	1	2	392	3.0876e-42	8.78563e-41	Heat shock protein 105 kDa
ODPA_MOUSE,	1	1.4	1.9	-0.1	0.2	1.1	0	0.3	0.2	0	-0.1	0.1	1	2	310	1.3299e-36	2.97328e-35	Pyruvate dehydrogenase E1 component subunit alpha, somatic form, mitochondrial
E9Q7L0_MOUSE,	1.3	1.5	1.6	-0.1	0	1.1	0.2	0.3	0.2	-0.1	-0.1	0.1	1	2	287	2.4592e-30	3.42082e-29	Protein Ogdhl
ALDH2_MOUSE,	0.8	1.2	1	-0.1	0.3	0.7	-0.3	-0.3	-0.2	-0.2	-0.4	-0.3	1	2	174	1.1043e-19	8.53447e-19	Aldehyde dehydrogenase, mitochondrial
XPP1_MOUSE,	0.5	0.6	1.5	-0.3	0	0.7	-0.5	-0.1	-0.2	-0.4	-0.2	-0.3	1	2	95	2.4848e-10	1.05815e-09	Xaa-Pro aminopeptidase 1
QOR_MOUSE,	0.7	1.1	1.4	-0.1	0	1	0	0.1	0	-0.4	-0.1	0	1	2	60	2.8302e-08	9.73464e-08	Quinone oxidoreductase
OAT_MOUSE,	1	1.3	1.4	0	-0.1	0.8	0.2	-0.1	0.1	0	-0.5	-0.1	1	2	77	1.3105e-07	3.90654e-07	Ornithine aminotransferase, mitochondrial
VPS29_MOUSE,	0.6	0.8	1.6	0	-0.1	0.8	-0.1	-0.2	-0.2	-0.2	-0.1	-0.2	1	2	41	9.0546e-06	2.13089e-05	Vacuolar protein sorting-associated protein 29
SPRE_MOUSE,	0.3	0.6	1.6	-0.1	-0.2	0.6	-0.5	-0.3	-0.4	-0.2	-1.1	-0.4	1	2	62	3.5685e-05	7.89357e-05	Sepiapterin reductase
A6ZI44_MOUSE,	0.6	0.6	1.2	-0.3	-0.5	0.5	-0.3	-0.3	-0.4	-0.4	-0.4	-0.4	0.9	1.86607	741	5.5212e-68	3.8403e-66	Fructose-bisphosphate aldolase
DHE3_MOUSE,	0.9	1.3	1.7	0.2	0.1	1	0.3	0.1	0.1	0	0	0.1	0.9	1.86607	660	3.3988e-61	1.63665e-59	Glutamate dehydrogenase 1, mitochondrial
Q3U2G2_MOUSE,	0.7	0.8	1.4	-0.1	-0.1	0.8	-0.1	0	-0.1	-0.1	-0.2	-0.1	0.9	1.86607	423	5.9257e-43	1.76642e-41	Heat shock 70 kDa protein 4
SCOT1_MOUSE,	0.9	0.9	1.2	-0.1	-0.1	0.8	-0.2	0	-0.1	-0.2	-0.2	-0.1	0.9	1.86607	272	2.5137e-30	3.42082e-29	Succinyl-CoA:3-ketoacid coenzyme A transferase 1, mitochondrial
KCRU_MOUSE,	0.9	1.2	1.5	-0.2	-0.2	0.8	0.1	0.2	0.1	-0.3	-0.6	0	0.9	1.86607	319	3.1957e-30	4.2564e-29	Creatine kinase U-type, mitochondrial
ODO1_MOUSE,	1.3	1.2	1.5	-0.1	0	0.9	0	0.1	0.2	-0.2	-0.2	0	0.9	1.86607	297	2.2092e-28	2.76592e-27	2-oxoglutarate dehydrogenase, mitochondrial
CISY_MOUSE,	1.1	1.3	2	-0.3	0.1	0.9	0	0.3	0	0	-0.1	0	0.9	1.86607	278	6.229e-24	6.39238e-23	Citrate synthase, mitochondrial
CALR_MOUSE,	0.7	0.7	1.2	-0.1	-0.2	0.6	-0.2	0	-0.1	-0.4	-0.5	-0.2	0.9	1.86607	192	9.4225e-22	8.19234e-21	Calreticulin
IDHP_MOUSE,	0.7	1.3	1.5	0.1	0.2	0.9	0	0	-0.2	0	0	-0.1	0.9	1.86607	172	9.2806e-18	6.38424e-17	Isocitrate dehydrogenase [NADP], mitochondrial
PSA2_MOUSE,	0.7	0.6	1.1	0	-0.3	0.6	-0.1	-0.3	-0.4	-0.1	-0.3	-0.3	0.9	1.86607	156	3.2992e-15	2.04485e-14	Proteasome subunit alpha type-2
SODM_MOUSE,	1.5	1.7	1.8	0.1	0.3	1.2	0.3	0.6	0.4	0.2	0.1	0.3	0.9	1.86607	114	9.1316e-14	5.14989e-13	Superoxide dismutase [Mn], mitochondrial
SCRN1_MOUSE,	0.9	1	1.4	0.3	-0.2	1	0.1	0.2	0	-0.1	0	0	0.9	1.86607	106	1.0568e-12	5.5593e-12	Secernin-1
ES1_MOUSE,	1	1.2	1.5	-0.1	0.1	0.9	-0.1	0.2	0	-0.1	0	0	0.9	1.86607	100	1.2851e-12	6.54043e-12	ES1 protein homolog, mitochondrial
IDHC_MOUSE,	1	1	1.8	-0.1	0	0.9	-0.2	0.4	-0.1	0.1	0	0.1	0.9	1.86607	172	1.3488e-12	6.80926e-12	Isocitrate dehydrogenase [NADP] cytoplasmic
SYG_MOUSE,	0.9	0.6	1	0.1	-0.2	0.8	-0.1	0	-0.3	-0.2	-0.3	-0.2	0.9	1.86607	112	1.5655e-12	7.84002e-12	Glycine--tRNA ligase
PARK7_MOUSE,	0.7	0.8	1.2	-0.1	-0.2	0.7	-0.2	0.1	-0.2	-0.3	-0.2	-0.2	0.9	1.86607	104	1.7158e-11	8.13705e-11	Parkinson disease protein 7 homolog
TALDO_MOUSE,	0.7	0.8	1.4	-0.1	-0.1	0.7	-0.2	0	-0.4	0.1	-0.6	-0.2	0.9	1.86607	102	2.3218e-11	1.07663e-10	Transaldolase (pentose-phosphate pathway)
TRFE_MOUSE,	-1.2	-0.7	0.3	-1.9	-1.6	-0.8	-0.7	-2	-1.8	-2.3	-2	-1.7	0.9	1.86607	149	3.8741e-11	1.78323e-10	Serotransferrin
IVD_MOUSE,	0.7	1.2	1.3	-0.4	0	0.6	-0.3	0.1	-0.3	-0.6	-0.3	-0.3	0.9	1.86607	114	1.7584e-10	7.53944e-10	Isovaleryl-CoA dehydrogenase, mitochondrial
ACOC_MOUSE,	0.7	0.8	1.3	0.7	-0.1	0.7	-0.1	0	-0.1	-0.1	-0.2	-0.1	0.9	1.86607	129	4.6151e-10	1.91767e-09	Cytoplasmic aconitate hydratase
NIPS2_MOUSE,	1.2	1.2	1.5	0	0.4	1.1	0.1	0.2	0.2	0.1	0.2	0.2	0.9	1.86607	76	5.3852e-09	2.0308e-08	Protein NipSnap homolog 2
ACADL_MOUSE,	1.1	1.2	1.3	0.2	0.3	1	0.2	0	0.1	0.3	-0.1	0.1	0.9	1.86607	90	2.4921e-08	8.69653e-08	Long-chain specific acyl-CoA dehydrogenase, mitochondrial
SYYC_MOUSE,	0.8	0.8	1	-0.2	-0.7	0.8	0.4	-0.2	-0.1	-0.3	-0.2	-0.1	0.9	1.86607	109	2.9789e-08	1.008e-07	Tyrosyl-tRNA synthetase
CNDP2_MOUSE,	0.6	0.9	1	0.3	0	0.7	0	-0.3	-0.3	-0.2	-0.2	-0.2	0.9	1.86607	103	1.4223e-07	4.21971e-07	CNDP dipeptidase 2
6PGD_MOUSE,	0.7	0.9	1.4	0	-0.1	0.8	-0.4	0.1	0.1	0.3	-0.2	0	0.9	1.86607	84	3.2499e-06	8.23659e-06	6-phosphogluconate dehydrogenase, decarboxylating
GSHR_MOUSE,	1.2	0.8	1.1	-0.2	-1	0.8	0	0	0	-0.1	-0.8	-0.1	0.9	1.86607	51	1.8014e-05	4.10064e-05	Glutathione reductase, mitochondrial
NNRE_MOUSE,	1	1	1.3	0.2	0.3	0.9	0.1	0	-0.1	0.1	-0.1	0	0.9	1.86607	42	2.94e-05	6.54961e-05	NAD(P)H-hydrate epimerase
KPYM_MOUSE,	0.6	0.6	1.1	-0.3	-0.4	0.5	-0.2	-0.2	-0.3	-0.4	-0.4	-0.3	0.8	1.7411	1251	8.2267e-84	1.02998e-81	Pyruvate kinase PKM
AATM_MOUSE,	1.2	1.4	1.7	-0.2	0.1	0.9	0	0.3	0.3	0.1	0	0.1	0.8	1.7411	446	6.1226e-34	1.09507e-32	Aspartate aminotransferase, mitochondrial, Glutamate oxaloacetate transaminase 2, Kynurenine aminotransferase 4
EF2_MOUSE,	0.8	0.6	1.2	-0.1	-0.3	0.5	-0.3	-0.2	-0.3	-0.2	-0.3	-0.3	0.8	1.7411	419	6.1287e-29	7.82973e-28	Elongation factor 2
GABT_MOUSE,	1	1.1	1.4	0.1	0	0.8	0	0	0.1	0	-0.1	0	0.8	1.7411	311	1.0011e-26	1.18243e-25	GABA aminotransferase (conversion of gamma-aminobutyrate and L-beta-aminoisobutyrate to succinate semialdehyde and methylmalonate semialdehyde, respectively)
NCAN_MOUSE,	1.3	1.5	1.7	0.9	0.5	1.3	0.6	0.6	0.4	0.4	0.5	0.5	0.8	1.7411	307	7.9311e-25	8.7103e-24	Neurocan core protein (neurite outgrowth)
EZRI_MOUSE,	0.6	0.7	1	-0.3	-0.2	0.5	-0.3	-0.3	-0.3	-0.4	-0.5	-0.4	0.8	1.7411	251	4.1494e-22	3.76453e-21	p81, Ezrin
PGCB_MOUSE,	0.8	0.9	1.1	0.7	0.1	0.8	0.1	-0.2	-0.1	0.1	0.1	0	0.8	1.7411	307	5.4738e-22	4.8262e-21	Brevican core protein
ODPB_MOUSE,	1.1	1.3	1.8	-0.2	0.1	0.9	0	0.2	0.3	-0.1	-0.1	0.1	0.8	1.7411	242	6.753e-21	5.56234e-20	Pyruvate dehydrogenase E1 component subunit beta, mitochondrial
SSDH_MOUSE,	1.3	1.3	1.5	0.1	0.1	1	0.1	0.4	0.2	-0.1	0.1	0.1	0.8	1.7411	233	4.83e-20	3.87638e-19	Succinate-semialdehyde dehydrogenase, mitochondrial, Catalyzes one step in the degradation of the inhibitory neurotransmitter gamma-aminobutyric acid (GABA)
STIP1_MOUSE,	0.8	0.6	1	0	-0.1	0.7	0	-0.1	-0.1	-0.1	-0.1	-0.1	0.8	1.7411	242	1.6338e-18	1.17558e-17	Stress-induced-phosphoprotein 1
RADI_MOUSE,	0.8	0.8	1	-0.3	-0.1	0.6	-0.1	-0.2	-0.2	-0.2	-0.3	-0.2	0.8	1.7411	189	2.4837e-16	1.61958e-15	Radixin (actin filament binding)
GSTP1_MOUSE,	0.5	0.7	0.9	-0.3	-0.3	0.4	-0.2	-0.2	-0.4	-0.4	-0.4	-0.3	0.8	1.7411	174	8.8678e-15	5.33773e-14	Glutathione S-transferase P 1
AK1A1_MOUSE,	0.4	0.8	0.9	-0.4	-0.3	0.4	-0.3	-0.2	-0.5	-0.4	-0.4	-0.4	0.8	1.7411	139	1.1509e-12	5.95424e-12	Alcohol dehydrogenase [NADP(+)]
DDAH1_MOUSE,	1.1	1	1.7	0.3	0.1	1.1	0.3	0.4	0.3	0.2	0.2	0.3	0.8	1.7411	135	4.283e-11	1.95705e-10	Dimethylargininase-1
SERC_MOUSE,	1.1	0.9	1.4	0.2	0	0.8	0.1	0.1	0.1	0.1	-0.3	0	0.8	1.7411	136	1.6803e-10	7.30464e-10	Phosphoserine aminotransferase (produce L-glutamate)
GSTA4_MOUSE,	0.4	0.7	1.1	-0.2	-0.1	0.5	-0.3	-0.2	-0.3	-0.4	-0.4	-0.3	0.8	1.7411	82	4.2693e-10	1.79368e-09	Glutathione S-transferase A4
PSA7_MOUSE,	0.7	0.6	1.1	-0.3	-0.2	0.6	-0.1	0	-0.2	-0.3	-0.3	-0.2	0.8	1.7411	114	2.0948e-09	8.145e-09	Proteasome subunit alpha type-7
NIPS1_MOUSE,	1.2	1.6	1.6	0.1	0.3	1	0	0.4	0.3	0	0.2	0.2	0.8	1.7411	104	5.5365e-09	2.07536e-08	Protein NipSnap homolog 1
SYSC_MOUSE,	0.9	0.7	1.1	0	-0.2	0.7	0	-0.1	-0.1	-0.3	0	-0.1	0.8	1.7411	111	5.734e-09	2.1366e-08	Serine--tRNA ligase, cytoplasmic
PUR9_MOUSE,	0.9	0.8	1.4	-0.1	0	0.7	0.1	-0.3	0	-0.1	-0.2	-0.1	0.8	1.7411	120	1.3486e-08	4.82413e-08	Bifunctional purine biosynthesis protein PURH
ARC1A_MOUSE,	0.6	0.6	1.2	-0.1	0	0.6	-0.1	0.1	-0.3	-0.3	-0.1	-0.1	0.8	1.7411	115	2.8521e-08	9.73498e-08	Actin-related protein 2/3 complex subunit 1A
BACH_MOUSE,	0.8	0.8	1.8	0.1	-0.1	0.8	-0.1	0	0.1	0.2	0	0	0.8	1.7411	150	6.2641e-08	1.99052e-07	Cytosolic acyl coenzyme A thioester hydrolase
PSA1_MOUSE,	0.6	0.7	1.3	-0.1	-0.4	0.6	-0.2	0	-0.3	-0.4	-0.2	-0.2	0.8	1.7411	93	9.0595e-08	2.79372e-07	Proteasome subunit alpha type-1
AL7A1_MOUSE,	0.8	1	1.3	-0.1	-0.3	0.8	0.2	0.3	0	-0.5	-0.3	0	0.8	1.7411	84	1.0271e-06	2.7714e-06	Betaine aldehyde dehydrogenase, Alpha-aminoadipic semialdehyde dehydrogenase
HEM2_MOUSE,	0.9	1	1.3	0	0.2	0.8	0.1	0.1	-0.1	-0.1	0	0	0.8	1.7411	87	1.2622e-06	3.37665e-06	Delta-aminolevulinic acid dehydratase
CRK_MOUSE,	0.4	0.8	1.3	0.1	-0.4	0.6	-0.3	0	-0.3	-0.2	-0.1	-0.2	0.8	1.7411	100	4.8951e-06	1.20956e-05	p38, Adapter molecule crk
PSA3_MOUSE,	0.9	0.7	1.6	0	0	0.7	0.1	0.1	-0.3	-0.3	0.1	-0.1	0.8	1.7411	64	4.8839e-06	1.20956e-05	Proteasome subunit alpha type-3
HEBP1_MOUSE,	0.7	0.6	1.1	0.1	-0.1	0.7	0.1	-0.2	-0.2	-0.1	0	-0.1	0.8	1.7411	62	6.2123e-06	1.48431e-05	Heme-binding protein 1
TCTP_MOUSE,	0.9	0.5	0.9	0.3	-0.4	0.6	-0.1	0.3	-0.3	-0.2	-0.4	-0.1	0.8	1.7411	48	1.1905e-05	2.79121e-05	p21, Translationally-controlled tumor protein
FRIL1_MOUSE,	1	1.5	1.5	0.6	0.1	1.1	0.5	0.3	0.4	0.3	0.3	0.3	0.8	1.7411	39	0.00012418	0.000256557	Ferritin light chain 1
PPCE_MOUSE,	0.6	0.6	1.5	-0.4	0	0.7	0	-0.1	0	-0.3	-0.4	-0.1	0.8	1.7411	68	0.00018595	0.000366053	Prolyl endopeptidase
TRXR1_MOUSE,	0.8	1.3	1.6	-0.1	-0.3	1	0.3	0.8	0.4	-0.1	-0.3	0.2	0.8	1.7411	55	0.0013218	0.00222432	Thioredoxin reductase 1, cytoplasmic
KPYM_MOUSE,	0.6	0.6	1	-0.3	-0.4	0.4	-0.2	-0.2	-0.3	-0.4	-0.4	-0.3	0.7	1.6245	1121	2.6892e-75	2.40491e-73	Pyruvate kinase PKM
KCRB_MOUSE,	0.8	0.9	1.3	0.1	-0.3	0.6	0	-0.1	0	-0.2	-0.3	-0.1	0.7	1.6245	920	2.035e-65	1.06159e-63	Creatine kinase B-type
PGK1_MOUSE,	0.5	0.7	1.2	-0.3	-0.3	0.5	-0.3	-0.1	-0.3	-0.3	-0.4	-0.3	0.7	1.6245	542	7.7381e-39	2.01835e-37	Phosphoglycerate kinase 1
TPIS_MOUSE,	0.5	0.7	1	-0.2	-0.4	0.4	-0.2	-0.2	-0.3	-0.3	-0.4	-0.3	0.7	1.6245	485	7.0893e-35	1.34482e-33	Triosephosphate isomerase
LDHA_MOUSE,	0.6	0.6	1.3	-0.1	-0.3	0.5	-0.2	-0.1	-0.3	-0.2	-0.3	-0.2	0.7	1.6245	405	7.4488e-26	8.47809e-25	L-lactate dehydrogenase A chain
GDIB_MOUSE,	0.7	0.7	1.2	-0.1	-0.2	0.5	-0.2	0	-0.1	-0.2	-0.2	-0.2	0.7	1.6245	454	8.4791e-26	9.47842e-25	Rab GDP dissociation inhibitor beta
PSA_MOUSE,	0.5	0.9	1.3	-0.1	-0.2	0.6	-0.2	0	0	-0.1	-0.2	-0.1	0.7	1.6245	389	8.2763e-24	8.35639e-23	Puromycin-sensitive aminopeptidase
PRDX6_MOUSE,	0.8	0.8	1.1	0	-0.1	0.6	0	0.1	-0.2	-0.2	-0.3	-0.1	0.7	1.6245	227	1.6706e-18	1.1884e-17	Peroxiredoxin-6
VPS35_MOUSE,	0.6	0.6	0.9	0.1	-0.2	0.6	-0.1	0.1	-0.2	0.1	-0.1	-0.1	0.7	1.6245	336	9.8644e-17	6.63991e-16	Vacuolar protein sorting-associated protein 35
F7D6E8_MOUSE,	0.5	0.6	1	-0.1	0	0.5	-0.2	-0.1	-0.2	-0.3	-0.2	-0.2	0.7	1.6245	271	1.8021e-16	1.20012e-15	Glyceraldehyde-3-phosphate dehydrogenase
AL1L1_MOUSE,	0.9	0.8	1.4	0.3	-0.1	0.8	0.1	0.1	0	0	0	0	0.7	1.6245	240	8.1365e-15	4.9451e-14	Cytosolic 10-formyltetrahydrofolate dehydrogenase
FSCN1_MOUSE,	1	1.1	1.4	0.4	0	1	0.3	0.4	0.3	0.3	0	0.3	0.7	1.6245	203	4.477e-14	2.64396e-13	Fascin (organize actin bundle)
PGM1_MOUSE,	0.5	0.6	0.9	0	-0.3	0.5	-0.1	-0.1	-0.3	-0.1	-0.2	-0.2	0.7	1.6245	254	5.2199e-14	3.05389e-13	Phosphoglucomutase-1
Q91VA7_MOUSE,	1.2	1	1.6	-0.1	0.1	0.7	0	0	0.3	0	0	0.1	0.7	1.6245	235	9.2894e-14	5.19211e-13	Isocitrate dehydrogenase 3 (NAD+) beta
UCHL1_MOUSE,	0.8	0.5	1.2	0	-0.2	0.6	-0.1	0	-0.2	-0.1	-0.2	-0.1	0.7	1.6245	171	2.5153e-13	1.38121e-12	Ubiquitin carboxyl-terminal hydrolase isozyme L1
ODO2_MOUSE,	1.1	1.2	1.5	0	0.2	1	0.1	0.5	0.5	0.1	0	0.2	0.7	1.6245	149	1.3315e-10	5.91148e-10	Dihydrolipoyllysine-residue succinyltransferase component of 2-oxoglutarate dehydrogenase complex, mitochondrial
DHPR_MOUSE,	1	1.3	1.3	-0.2	0	0.7	0.1	0.2	0.1	-0.3	-0.3	0	0.7	1.6245	152	5.278e-10	2.1737e-09	Dihydropteridine reductase
LGUL_MOUSE,	0.5	0.6	0.9	-0.2	-0.2	0.3	-0.3	-0.2	-0.4	-0.5	-0.4	-0.4	0.7	1.6245	134	1.0309e-09	4.11047e-09	Glyoxalase I
ALDR_MOUSE,	1	0.9	1.1	0.3	0.1	0.8	0.2	0.1	0	0.1	0.1	0.1	0.7	1.6245	117	5.2599e-09	1.99557e-08	Aldose reductase
PSB1_MOUSE,	0.6	0.7	1	-0.1	-0.3	0.6	-0.2	-0.1	-0.2	-0.2	-0.2	-0.2	0.7	1.6245	104	2.8614e-08	9.73498e-08	Proteasome subunit beta type-1
PPP5_MOUSE,	0.7	0.5	1.2	0	-0.4	0.7	0.1	0.1	-0.1	-0.1	-0.4	0	0.7	1.6245	114	7.7087e-08	2.40082e-07	Serine/threonine-protein phosphatase 5
THTM_MOUSE,	1.1	1.1	1.6	0.1	0.2	0.9	0.2	0.2	0.2	0	0.1	0.1	0.7	1.6245	91	3.197e-07	9.26538e-07	3-mercaptopyruvate sulfurtransferase
PSB4_MOUSE,	0.7	0.5	1.1	-0.2	-0.3	0.5	0	-0.1	-0.3	-0.3	-0.3	-0.2	0.7	1.6245	78	9.3359e-07	2.52999e-06	Proteasome subunit beta type-4
ROA1_MOUSE,	0.8	0.5	1.1	0.3	-0.4	0.6	0.1	-0.2	-0.2	0	-0.3	-0.1	0.7	1.6245	98	2.2667e-06	5.81539e-06	Heterogeneous nuclear ribonucleoprotein A1
HPRT_MOUSE,	0.8	0.8	0.8	0	-0.2	0.6	-0.1	0	-0.1	-0.2	-0.2	-0.1	0.7	1.6245	87	3.9487e-06	9.92085e-06	Hypoxanthine-guanine phosphoribosyltransferase
PSA6_MOUSE,	0.7	0.5	1	-0.1	-0.2	0.6	0	-0.2	0.2	-0.1	-0.2	-0.1	0.7	1.6245	102	3.9928e-06	9.95814e-06	Proteasome subunit alpha type-6
PSB2_MOUSE,	0.6	0.4	1	-0.2	-0.3	0.5	0	-0.4	-0.3	-0.3	-0.3	-0.2	0.7	1.6245	65	6.1318e-06	1.47069e-05	Proteasome subunit beta type-2
THIM_MOUSE,	0.8	1.2	0.8	0.3	0.4	0.8	0.3	0	0	0.4	0.1	0.1	0.7	1.6245	92	6.9924e-06	1.66435e-05	3-ketoacyl-CoA thiolase, mitochondrial
H10_MOUSE,	0.8	1.4	1.2	0.4	0.1	1	0.5	0.2	0.4	0.2	0	0.3	0.7	1.6245	96	1.6139e-05	3.74186e-05	Histone H1.0
PSB3_MOUSE,	0.6	0.5	1	-0.2	-0.3	0.5	-0.4	0.1	-0.3	-0.3	-0.3	-0.2	0.7	1.6245	71	1.9581e-05	4.42516e-05	Proteasome subunit beta type-3
SRSF1_MOUSE,	0.7	0.5	1.3	0.3	-0.3	0.7	0.2	0.3	-0.2	0.1	-0.4	0	0.7	1.6245	71	0.00013873	0.000282432	Serine/arginine-rich splicing factor 1
AUHM_MOUSE,	1.4	1.5	1.9	0.2	0.6	1.2	0.6	0.3	0.6	0.6	0.5	0.5	0.7	1.6245	65	0.00023861	0.000458052	Methylglutaconyl-CoA hydratase, mitochondrial
SYTC_MOUSE,	0.4	0.5	1.1	0.2	0.2	0.6	0	-0.1	0	0.1	-0.2	0	0.7	1.6245	79	0.0003988	0.000734261	Threonine--tRNA ligase, cytoplasmic
SRSF7_MOUSE,	0.8	0.8	1	0.3	-0.1	0.6	-0.3	-0.3	0	-0.2	-0.1	-0.1	0.7	1.6245	45	0.00055262	0.000994081	Serine/arginine-rich splicing factor 7 (pre-mRNA splicing)
DTD1_MOUSE,	0.3	0.5	1	-0.2	-0.2	0.4	-0.2	-0.1	-0.3	-0.4	-0.5	-0.3	0.7	1.6245	33	0.0019218	0.00317427	D-tyrosyl-tRNA(Tyr) deacylase 1
PA2G4_MOUSE,	1.2	0.8	1.5	0.2	-0.1	0.9	0.4	0	0.1	0.4	-0.1	0.2	0.7	1.6245	47	0.0024653	0.00399813	Proliferation-associated protein 2G4
DPYL2_MOUSE,	0.9	0.9	1.2	0.1	0	0.7	0.1	0.2	0.1	0.1	0	0.1	0.6	1.51572	1890	0	0	Dihydropyrimidinase-related protein 2
E9Q5U3_MOUSE,	0.5	0.6	1	-0.2	-0.1	0.4	-0.2	-0.2	-0.2	-0.3	-0.2	-0.2	0.6	1.51572	977	7.4787e-49	2.92604e-47	Glyceraldehyde-3-phosphate dehydrogenase
Q6P1J1_MOUSE,	0.7	0.7	1	0.1	0	0.6	0	0.1	-0.1	0	0.1	0	0.6	1.51572	1024	1.8203e-44	5.69754e-43	Crmp1 protein
GDIA_MOUSE,	0.5	0.5	0.9	-0.2	-0.3	0.4	-0.2	-0.1	-0.3	-0.3	-0.3	-0.2	0.6	1.51572	652	1.0885e-33	1.89278e-32	Rab GDP dissociation inhibitor alpha
G6PI_MOUSE,	0.3	0.4	0.7	-0.4	-0.5	0.2	-0.4	-0.3	-0.4	-0.4	-0.5	-0.4	0.6	1.51572	614	2.3956e-30	3.40829e-29	Glucose-6-phosphate isomerase
ALDOC_MOUSE,	0.5	0.5	0.9	-0.2	-0.4	0.3	-0.2	-0.3	-0.3	-0.3	-0.4	-0.3	0.6	1.51572	450	2.7362e-27	3.35855e-26	Fructose-bisphosphate aldolase C
DPYL3_MOUSE,	0.9	0.8	1.1	0.1	0	0.7	0.1	0.1	-0.1	0.1	0.1	0.1	0.6	1.51572	490	1.3081e-24	1.38792e-23	Dihydropyrimidinase-related protein 3
TKT_MOUSE,	0.7	0.8	0.9	-0.1	-0.2	0.5	-0.1	0	-0.1	-0.2	-0.3	-0.1	0.6	1.51572	452	1.6369e-24	1.70783e-23	Transketolase, p68
LDHB_MOUSE,	0.8	0.9	1.1	0.1	-0.1	0.6	0.1	0	0	0	-0.1	0	0.6	1.51572	388	3.8397e-21	3.20487e-20	L-lactate dehydrogenase B chain
MDHC_MOUSE,	0.6	0.7	1	-0.1	-0.3	0.4	-0.1	-0.1	-0.1	-0.3	-0.4	-0.2	0.6	1.51572	335	5.6632e-20	4.48755e-19	Malate dehydrogenase, cytoplasmic
AATC_MOUSE,	0.7	0.7	1	-0.1	-0.3	0.4	0	-0.1	-0.2	-0.3	-0.3	-0.2	0.6	1.51572	471	8.4506e-20	6.61259e-19	Glutamate oxaloacetate transaminase 1, Aspartate aminotransferase, cytoplasmic
GSTM1_MOUSE,	0.4	0.7	0.9	0	-0.2	0.4	-0.1	-0.1	-0.2	-0.2	-0.3	-0.2	0.6	1.51572	342	3.3051e-19	2.52316e-18	Glutathione S-transferase Mu 1
IDH3A_MOUSE,	1.1	1	1.2	-0.1	0.2	0.7	0	0.2	0	0	0.1	0.1	0.6	1.51572	301	4.5514e-17	3.09693e-16	Isocitrate dehydrogenase [NAD] subunit alpha, mitochondrial
CAH2_MOUSE,	1	1.2	1.1	-0.1	0	0.5	0.1	0	0	-0.3	-0.4	-0.1	0.6	1.51572	256	2.5429e-16	1.64109e-15	Carbonic anhydrase 2
CRYM_MOUSE,	-0.4	0	0.6	-0.7	-0.5	-0.2	-0.8	-0.5	-1.2	-0.7	-0.8	-0.8	0.6	1.51572	234	3.1445e-13	1.69695e-12	Ketimine reductase mu-crystallin
ARP3_MOUSE,	0.5	0.4	0.8	-0.3	-0.3	0.3	-0.4	-0.2	-0.5	-0.3	-0.3	-0.3	0.6	1.51572	249	3.7264e-13	1.99378e-12	Actin-related protein 3
ROA2_MOUSE,	0.6	0.6	0.6	0.2	-0.4	0.5	0	-0.1	-0.1	0	-0.1	-0.1	0.6	1.51572	288	4.6667e-13	2.47572e-12	Heterogeneous nuclear ribonucleoproteins A2/B1
DPYL4_MOUSE,	0.6	0.4	1	-0.1	-0.1	0.5	0.2	-0.2	-0.1	-0.1	-0.2	-0.1	0.6	1.51572	257	1.6267e-11	7.77339e-11	Dihydropyrimidinase-related protein 4
PSB5_MOUSE,	0.6	0.7	1	-0.2	-0.2	0.4	-0.1	-0.1	-0.3	-0.2	-0.3	-0.2	0.6	1.51572	147	1.7295e-10	7.46667e-10	Proteasome subunit beta type-5
PDXK_MOUSE,	0.8	0.8	0.9	0	-0.1	0.6	0.2	0	-0.1	0	-0.2	0	0.6	1.51572	178	4.6257e-10	1.91767e-09	Pyridoxal kinase
PRDX2_MOUSE,	0.4	0.4	0.5	-0.2	-0.4	0.2	-0.2	-0.4	-0.5	-0.4	-0.5	-0.4	0.6	1.51572	144	5.9129e-10	2.41926e-09	Peroxiredoxin-2
ROA3_MOUSE,	0.6	0.9	0.8	0.2	-0.2	0.5	0.1	0	-0.2	-0.1	-0.1	-0.1	0.6	1.51572	171	6.2785e-10	2.55217e-09	Heterogeneous nuclear ribonucleoprotein A3
GSTM5_MOUSE,	0.2	0.6	0.7	-0.2	-0.4	0.2	-0.3	-0.3	-0.3	-0.5	-0.4	-0.4	0.6	1.51572	176	1.6435e-09	6.47064e-09	Glutathione S-transferase Mu 5
ANXA5_MOUSE,	0.9	1	1.1	0.2	-0.1	0.7	0.2	0.1	0	0.1	-0.2	0.1	0.6	1.51572	166	4.1876e-09	1.59844e-08	Annexin A5
HPLN1_MOUSE,	1.1	1.7	1.7	1.2	0.6	1.3	0.8	0.5	0.6	0.4	0.7	0.6	0.6	1.51572	141	5.9392e-09	2.19996e-08	Hyaluronan and proteoglycan link protein 1
B9EKR1_MOUSE,	0.9	1	1	0.5	0	0.8	0.5	0.4	0.1	0	-0.1	0.2	0.6	1.51572	173	1.1494e-08	4.1352e-08	Receptor-type tyrosine-protein phosphatase zeta
EFTU_MOUSE,	1.1	1.1	0.6	0	0.1	0.7	0.1	0.4	0.3	-0.2	0	0.1	0.6	1.51572	174	2.1389e-08	7.5222e-08	Elongation factor Tu, mitochondrial
NUCL_MOUSE,	0.7	0.8	0.7	0.2	-0.3	0.5	0.1	-0.1	-0.1	-0.1	-0.2	-0.1	0.6	1.51572	165	3.3259e-08	1.10745e-07	Nucleolin
SYAC_MOUSE,	0.8	0.6	0.7	0.1	0	0.5	-0.1	0	0	0.1	-0.2	0	0.6	1.51572	173	1.1234e-07	3.41383e-07	Alanine--tRNA ligase, cytoplasmic
PEBP1_MOUSE,	0.4	0.5	0.7	-0.3	-0.3	0.3	-0.2	-0.3	-0.4	-0.4	-0.5	-0.4	0.6	1.51572	101	1.2393e-07	3.72982e-07	HCNPpp
ETFA_MOUSE,	0.6	0.8	0.7	-0.2	0.1	0.5	-0.2	-0.1	-0.1	-0.2	-0.2	-0.1	0.6	1.51572	125	1.4452e-07	4.26743e-07	Electron transfer flavoprotein subunit alpha, mitochondrial
G5E8R0_MOUSE,	0.6	0.7	1.3	0.2	0.1	0.7	0.1	0.1	-0.1	0.1	0	0	0.6	1.51572	122	4.7375e-07	1.34803e-06	Tropomyosin alpha-1 chain
GBLP_MOUSE,	0.5	0.6	1.1	0	-0.2	0.5	-0.1	0.1	-0.3	-0.2	-0.1	-0.1	0.6	1.51572	120	1.4173e-06	3.74359e-06	Guanine nucleotide-binding protein subunit beta-2-like 1
SAHH_MOUSE,	0.6	0.8	1	0.1	0	0.6	0.1	0	-0.2	0.1	-0.2	-0.1	0.6	1.51572	121	1.8338e-06	4.80317e-06	Adenosylhomocysteinase
ETFB_MOUSE,	1	1.2	0.9	-0.1	0.2	0.6	0	0	-0.1	-0.1	-0.2	-0.1	0.6	1.51572	84	7.3728e-06	1.74825e-05	Electron transfer flavoprotein subunit beta
LKHA4_MOUSE,	0.8	0.9	1	0.2	-0.1	0.6	0	0.6	0.1	0.1	-0.2	0	0.6	1.51572	103	7.9672e-06	1.88206e-05	Leukotriene A-4 hydrolase
IDHG1_MOUSE,	0.9	0.8	0.9	-0.1	0.1	0.6	0	0.1	0.1	-0.1	-0.1	0	0.6	1.51572	94	1.5575e-05	3.62452e-05	Isocitrate dehydrogenase [NAD] subunit gamma 1, mitochondrial
CSRP1_MOUSE,	1	0.9	0.8	0	0	0.6	0.2	0	0.1	0	-0.1	0	0.6	1.51572	84	2.2119e-05	4.98075e-05	Cysteine and glycine-rich protein 1
THTR_MOUSE,	0.9	1	1.4	0.2	0	0.8	0.2	0.6	0.2	0	0.1	0.2	0.6	1.51572	100	3.9863e-05	8.7867e-05	Thiosulfate sulfurtransferase
HDHD2_MOUSE,	0.6	0.8	1.2	0	-0.1	0.5	0	0	0	-0.2	-0.3	-0.1	0.6	1.51572	68	4.3794e-05	9.58568e-05	Haloacid dehalogenase-like hydrolase domain-containing protein 2
SRSF3_MOUSE,	0.8	0.5	0.7	0.5	0	0.6	-0.1	-0.2	-0.1	0	-0.1	-0.1	0.6	1.51572	66	4.4906e-05	9.76712e-05	Serine/arginine-rich splicing factor 3
IPYR_MOUSE,	0.7	0.6	1.2	0	-0.2	0.6	0.1	0.1	0	0	-0.1	0	0.6	1.51572	74	0.00013481	0.000276692	Inorganic pyrophosphatase
LANC1_MOUSE,	0.7	1	1.2	-0.1	0	0.6	-0.1	0.2	0.1	-0.1	-0.2	0	0.6	1.51572	66	0.00020272	0.000395336	LanC-like protein 1
RSSA_MOUSE,	0.6	0.4	0.8	0.3	0.1	0.5	0	-0.2	-0.3	0.1	-0.2	-0.1	0.6	1.51572	63	0.00033403	0.000624187	40S ribosomal protein SA
E9PZ43_MOUSE,	-0.1	-0.2	0.8	0.1	-0.4	0.2	-0.4	-0.6	-0.4	-0.1	0	-0.3	0.6	1.51572	116	0.00045996	0.000834594	Microtubule-associated protein 4
VP26B_MOUSE,	0.7	0.7	1.1	0.1	0.2	0.6	0.2	0	0	0.3	0.1	0.1	0.6	1.51572	69	0.00053562	0.000966277	Vacuolar protein sorting-associated protein 26B
PSA4_MOUSE,	1	0.5	0.9	-0.1	-0.4	0.4	-0.1	0	-0.2	-0.2	-0.2	-0.2	0.6	1.51572	61	0.00069528	0.00124002	Proteasome subunit alpha type-4
SYWC_MOUSE,	0.7	0.6	0.5	-0.1	-0.1	0.4	-0.3	-0.1	-0.3	-0.2	0	-0.2	0.6	1.51572	60	0.001238	0.00211168	Tryptophan--tRNA ligase, cytoplasmic
PSB6_MOUSE,	0.7	0.7	1	-0.2	-0.2	0.4	-0.1	-0.1	-0.4	-0.4	-0.3	-0.2	0.6	1.51572	34	0.0012597	0.00213705	Proteasome subunit beta type-6
SETD7_MOUSE,	0.8	0.7	0.8	-0.3	-0.3	0.5	-0.1	-0.2	0.1	-0.2	-0.2	-0.1	0.6	1.51572	37	0.0071556	0.010742	Histone-lysine N-methyltransferase SETD7
1433Z_MOUSE,	0.2	0.2	0.6	-0.3	-0.4	0.1	-0.3	-0.2	-0.4	-0.5	-0.4	-0.4	0.5	1.41421	604	1.2273e-18	8.9336e-18	14-3-3 protein zeta/delta
PGAM1_MOUSE,	0.4	0.5	0.6	-0.3	-0.3	0.2	-0.3	-0.1	-0.2	-0.3	-0.4	-0.3	0.5	1.41421	362	1.2149e-14	7.24312e-14	Phosphoglycerate mutase 1
GLNA_MOUSE,	0.3	0.7	0.9	-0.2	-0.3	0.3	-0.2	-0.2	-0.1	-0.3	-0.3	-0.2	0.5	1.41421	319	5.912e-14	3.42677e-13	Glutamine synthetase
MYPR_MOUSE,	1.5	1.2	0.7	-0.4	0.3	0.9	0.5	0.5	1	-0.1	-0.2	0.4	0.5	1.41421	455	1.1494e-12	5.95424e-12	Myelin proteolipid protein
WDR1_MOUSE,	0.5	0.6	0.7	0	-0.1	0.4	-0.1	-0.1	-0.2	-0.1	-0.1	-0.1	0.5	1.41421	340	2.1568e-11	1.00758e-10	Actin-interacting protein 1
TPPP_MOUSE,	0.7	0.9	0.9	0.2	0	0.6	0.2	0.1	-0.1	0	0.1	0.1	0.5	1.41421	224	1.359e-10	5.99108e-10	Tubulin polymerization-promoting protein
ARPC2_MOUSE,	0.4	0.4	1	-0.3	-0.2	0.2	-0.3	-0.2	-0.3	-0.3	-0.3	-0.3	0.5	1.41421	245	7.0632e-10	2.85262e-09	Actin-related protein 2/3 complex subunit 2
GUAD_MOUSE,	0.4	0.6	0.7	0	-0.1	0.4	0	-0.1	-0.1	0	-0.3	-0.1	0.5	1.41421	220	1.9609e-09	7.67202e-09	Guanine deaminase
TAU_MOUSE,	0.8	0.6	1.1	0.6	0.2	0.8	0.3	0.3	0.1	0.5	0.6	0.3	0.5	1.41421	379	6.4265e-09	2.36646e-08	Microtubule-associated protein tau
PRDX1_MOUSE,	0.5	0.6	0.4	0	-0.1	0.2	-0.1	-0.2	-0.3	-0.3	-0.3	-0.2	0.5	1.41421	213	2.5006e-08	8.69653e-08	Peroxiredoxin-1
CBR1_MOUSE,	0.6	0.8	0.8	0.1	0	0.5	0	0	-0.1	-0.1	-0.1	0	0.5	1.41421	194	2.5223e-08	8.72353e-08	Carbonyl reductase [NADPH] 1, Prostaglandin 9-ketoreductase
E9QPD7_MOUSE,	0.8	0.8	0.4	0.2	0.2	0.5	0.1	0.1	0.3	-0.1	0	0	0.5	1.41421	217	4.4491e-08	1.44308e-07	Pyruvate carboxylase
ARP2_MOUSE,	0.4	0.4	0.9	-0.3	-0.2	0.3	-0.3	-0.2	-0.3	-0.4	-0.3	-0.3	0.5	1.41421	178	1.0813e-07	3.30192e-07	Actin-related protein 2
GDIR1_MOUSE,	0.7	0.6	0.7	-0.1	-0.1	0.4	-0.1	-0.1	-0.2	-0.1	-0.2	-0.1	0.5	1.41421	151	2.8746e-07	8.36977e-07	Rho GDP-dissociation inhibitor 1
PP2AA_MOUSE,	0.3	0.5	0.8	-0.2	-0.2	0.4	-0.2	0	-0.2	-0.1	-0.1	-0.1	0.5	1.41421	155	9.1272e-07	2.49151e-06	Serine/threonine-protein phosphatase 2A catalytic subunit alpha isoform
DPYL5_MOUSE,	1	1.1	1.2	0.5	0.3	0.9	0.4	0.1	0.2	0.5	0.3	0.3	0.5	1.41421	149	9.1541e-07	2.49151e-06	Dihydropyrimidinase-related protein 5
H14_MOUSE,	0.7	1.1	1.4	0.4	0.2	0.7	0.4	0.1	0	0.2	-0.1	0.2	0.5	1.41421	159	1.2676e-06	3.37667e-06	Histone H1.4
ARP3B_MOUSE,	0.4	0.5	0.7	-0.2	-0.1	0.3	-0.4	-0.1	-0.3	-0.2	-0.2	-0.2	0.5	1.41421	136	5.6906e-06	1.37822e-05	Actin-related protein 3B
KCY_MOUSE,	0.6	0.4	0.6	0.2	-0.1	0.4	-0.1	0	-0.1	-0.2	-0.2	-0.1	0.5	1.41421	118	1.2478e-05	2.91464e-05	Uridine monophosphate/cytidine monophosphate kinase
GLOD4_MOUSE,	0.7	0.8	0.9	0	-0.1	0.5	0	0.3	-0.1	-0.1	-0.2	0	0.5	1.41421	112	6.5448e-05	0.00014031	Glyoxalase domain-containing protein 4
PGAM2_MOUSE,	0.5	0.7	0.8	-0.3	-0.2	0.4	-0.2	0.1	-0.1	-0.1	-0.3	-0.1	0.5	1.41421	118	7.3262e-05	0.000155464	Phosphoglycerate mutase 2
CALB1_MOUSE,	0.1	0.5	0.4	0	-0.1	0.2	-0.2	-0.3	-0.3	-0.1	-0.4	-0.3	0.5	1.41421	100	0.0001854	0.000366053	Calbindin (calcium binding protein)
TPP2_MOUSE,	0.7	0.8	0.6	-0.2	-0.4	0.4	-0.3	0.1	-0.1	0	-0.1	-0.1	0.5	1.41421	147	0.00022003	0.000426436	Tripeptidyl-peptidase 2
PRDX3_MOUSE,	0.9	1.3	1.2	0.1	0.1	0.7	0	0.1	0.2	0.2	0.2	0.2	0.5	1.41421	84	0.00043947	0.000802065	Perioredoxin-3
LASP1_MOUSE,	0.9	1.1	0.8	0.8	0.3	0.8	0.5	0.3	0.2	0.4	0.3	0.4	0.5	1.41421	94	0.00090451	0.00158163	LIM and SH3 domain protein 1
NHRF1_MOUSE,	1	0.6	1	0.3	0.2	0.8	0.3	0.3	0.2	0.5	-0.2	0.2	0.5	1.41421	66	0.0014104	0.00235443	Na(+)/H(+) exchange regulatory cofactor NHE-RF1
ESTD_MOUSE,	0.6	1	1.2	-0.1	-0.2	0.5	0	0	0	-0.2	-0.2	-0.1	0.5	1.41421	60	0.0025796	0.00417269	S-formylglutathione hydrolase
PPID_MOUSE,	0.7	0.7	0.7	-0.1	-0.1	0.3	-0.3	0.1	-0.2	-0.1	0	-0.1	0.5	1.41421	72	0.0050088	0.00785842	Cyclophilin-40
PA1B2_MOUSE,	0.4	0.6	0.9	-0.1	-0.1	0.3	-0.2	0.1	0	-0.2	-0.2	-0.1	0.5	1.41421	52	0.0053895	0.00843457	Platelet-activating factor acetylhydrolase IB subunit beta
CALB2_MOUSE,	0.1	0.4	0.3	-0.2	-0.4	0.1	-0.7	-0.2	-0.5	-0.3	-0.4	-0.4	0.5	1.41421	74	0.0065241	0.00993091	Calretinin (calcium-binding protein)
F10A1_MOUSE,	0.5	0.4	0.9	-0.1	-0.1	0.4	-0.1	0.1	-0.1	-0.4	0.1	-0.1	0.5	1.41421	52	0.0098971	0.0146468	Hsc70-interacting protein, Protein FAM10A1
STRAP_MOUSE,	0.8	0.6	0.9	0	0	0.5	-0.1	0.1	-0.1	0	0	0	0.5	1.41421	57	0.011347	0.0165963	Serine-threonine kinase receptor-associated protein
ISC2A_MOUSE,	0.5	0.6	0.3	-0.2	0.4	0.4	-0.2	-0.1	0.1	-0.2	-0.3	-0.1	0.5	1.41421	47	0.012114	0.0176768	Isochorismatase domain-containing protein 2A, mitochondrial
PSA5_MOUSE,	0.6	0.5	1.3	-0.2	-0.2	0.4	0.3	0.1	-0.4	-0.1	-0.3	-0.1	0.5	1.41421	37	0.031368	0.0428742	Proteasome subunit alpha type-5
DHSB_MOUSE,	0.8	0.8	0.8	-0.2	-0.1	0.5	0.5	0.1	0.1	-0.2	-0.8	0	0.5	1.41421	43	0.037821	0.050698	Succinate dehydrogenase [ubiquinone] iron-sulfur subunit, mitochondrial
ATPB_MOUSE,	0.7	0.5	0.6	-0.2	-0.3	0.3	0	0.1	0.1	-0.4	-0.5	-0.1	0.4	1.31951	981	5.6601e-27	6.81389e-26	ATP synthase subunit beta, mitochondrial
VATA_MOUSE,	0.4	0.3	0.5	-0.3	-0.3	0.2	-0.3	-0.2	-0.3	-0.2	-0.3	-0.2	0.4	1.31951	895	5.075e-22	4.5385e-21	V-type proton ATPase catalytic subunit A
ENOA_MOUSE,	0.2	0.2	0.2	-0.2	-0.4	0	-0.3	-0.3	-0.5	-0.4	-0.4	-0.4	0.4	1.31951	870	1.0955e-18	8.06804e-18	Alpha-enolase
VATB2_MOUSE,	0.5	0.3	0.5	-0.2	-0.2	0.2	-0.2	-0.1	-0.1	-0.1	-0.1	-0.2	0.4	1.31951	551	3.0882e-10	1.30623e-09	V-type proton ATPase subunit B, brain isoform
Q7TSZ0_MOUSE,	0.7	0.5	0.4	-0.2	0	0.3	-0.1	0	0	-0.2	-0.2	-0.1	0.4	1.31951	323	3.0075e-09	1.15503e-08	Stress-70 protein, mitochondrial
DHSA_MOUSE,	0.5	0.6	0.8	-0.2	0	0.4	0.2	0.1	0.2	-0.4	-0.4	0	0.4	1.31951	207	1.3912e-06	3.69022e-06	Flavoprotein subunit of complex II, Succinate dehydrogenase [ubiquinone] flavoprotein subunit, mitochondrial
SNAG_MOUSE,	0.5	0.3	0.6	-0.1	-0.1	0.3	-0.1	0	-0.2	-0.1	0	-0.1	0.4	1.31951	159	7.4084e-05	0.000156678	Gamma-soluble NSF attachment protein
TAGL3_MOUSE,	0.7	0.4	0.6	0.2	-0.2	0.4	-0.1	0.1	-0.1	0	0	0	0.4	1.31951	174	9.301e-05	0.00019473	Transgelin-3
HNRPD_MOUSE,	0.5	0.6	0.5	0.4	-0.2	0.4	0.1	0	-0.1	0	-0.1	0	0.4	1.31951	129	0.00010555	0.000219516	Heterogeneous nuclear ribonucleoprotein D0
RAN_MOUSE,	0.7	0.4	0.6	0	-0.2	0.3	-0.1	0	-0.1	-0.2	-0.1	-0.1	0.4	1.31951	138	0.00014255	0.000287859	GTP-binding nuclear protein Ran
ANXA6_MOUSE,	0.7	0.5	0.5	0.1	0.1	0.4	0.3	0.3	0.1	0	-0.1	0.1	0.4	1.31951	271	0.00017417	0.000346128	Annexin A6
H12_MOUSE,	0.6	1.1	1.3	0.4	0.1	0.6	0.4	0.1	0.1	0.1	-0.2	0.2	0.4	1.31951	145	0.00024687	0.00047116	Histone H1.2
KAD1_MOUSE,	0.6	0.5	0.2	0.2	-0.1	0.3	-0.1	0	-0.3	-0.1	-0.2	-0.1	0.4	1.31951	121	0.00025187	0.00047779	Adenylate kinase isoenzyme 1
PDIA1_MOUSE,	0.5	0.3	0.2	-0.1	-0.1	0.2	-0.1	-0.1	-0.3	-0.4	-0.4	-0.2	0.4	1.31951	157	0.00069989	0.00124469	Protein disulfide-isomerase
Q3U6P5_MOUSE,	0.5	0.3	0.3	0.3	-0.2	0.3	0	0	-0.2	-0.1	-0.2	-0.1	0.4	1.31951	77	0.013937	0.0201491	Hnrnpc, Putative uncharacterized protein
RL10A_MOUSE,	0.6	0.5	1.2	0.4	0.2	0.6	0.1	0.3	0.2	0.2	0.2	0.2	0.4	1.31951	55	0.024176	0.0336315	NEDD-6, 60S ribosomal protein L10a
D3YTQ3_MOUSE,	0.6	0.7	0.7	0.5	-0.1	0.5	0.4	0.4	-0.2	0.1	0.2	0.2	0.4	1.31951	66	0.036268	0.0488253	Heterogeneous nuclear ribonucleoprotein D-like
ENOG_MOUSE,	0.3	0.3	0.1	-0.1	-0.4	0	-0.2	-0.2	-0.3	-0.3	-0.4	-0.3	0.3	1.23114	755	1.1815e-13	6.5453e-13	Gamma-enolase
GRP78_MOUSE,	0.2	-0.1	0.3	0	-0.1	0.1	-0.1	-0.1	-0.2	-0.2	-0.4	-0.2	0.3	1.23114	449	1.6401e-08	5.80058e-08	GRP-78
1433G_MOUSE,	0.2	0.2	0.4	-0.2	-0.4	0	-0.2	-0.2	-0.4	-0.3	-0.4	-0.3	0.3	1.23114	383	1.0119e-07	3.10514e-07	14-3-3 protein gamma
1433B_MOUSE,	0.2	0.1	0.4	-0.3	-0.4	0	-0.3	-0.3	-0.4	-0.3	-0.5	-0.3	0.3	1.23114	344	1.3058e-07	3.90654e-07	14-3-3 protein beta/alpha
1433T_MOUSE,	0.2	0.1	0.3	-0.3	-0.4	0	-0.2	-0.2	-0.3	-0.4	-0.4	-0.3	0.3	1.23114	296	1.8999e-06	4.95557e-06	14-3-3 protein theta
PACN1_MOUSE,	0.3	0.4	0.5	0	-0.2	0.2	0	-0.1	-0.1	-0.1	0	-0.1	0.3	1.23114	466	1.9702e-06	5.11761e-06	Syndapin-1
CH60_MOUSE,	0.6	0.3	0.3	-0.2	0.1	0.3	0	0.1	0.1	0	-0.1	0	0.3	1.23114	540	3.0218e-06	7.68962e-06	HSP-65
1433E_MOUSE,	0.1	0.2	0.2	-0.2	-0.3	0	-0.2	-0.3	-0.3	-0.2	-0.3	-0.3	0.3	1.23114	406	5.7022e-06	1.37822e-05	14-3-3 protein epsilon
HS74L_MOUSE,	0.5	0.6	0.4	0	-0.2	0.3	0	0	0	-0.1	-0.1	0	0.3	1.23114	333	6.0963e-06	1.4678e-05	Heat shock 70 kDa protein 4L
PP1A_MOUSE,	0.3	0.2	0.4	-0.2	-0.2	0.2	-0.2	0	-0.2	-0.2	-0.3	-0.2	0.3	1.23114	274	6.8538e-05	0.000145935	Serine/threonine-protein phosphatase PP1-alpha catalytic subunit
Q91YH6_MOUSE,	0.5	0.3	0.4	-0.2	-0.1	0.2	-0.2	-0.2	-0.1	-0.1	-0.1	-0.1	0.3	1.23114	196	0.00015625	0.0003125	ATPase, H+ transporting, lysosomal V1 subunit B1
BASP1_MOUSE,	0.5	0.5	0.7	-0.2	0.1	0.5	0.1	0.4	0.2	0.3	0.2	0.2	0.3	1.23114	235	0.00019188	0.000376542	Neuronal axonal membrane protein NAP-22
PP1B_MOUSE,	0.4	0.3	0.3	-0.2	-0.3	0.1	-0.2	0.1	-0.2	-0.2	-0.3	-0.1	0.3	1.23114	278	0.00023609	0.000454746	Serine/threonine-protein phosphatase PP1-beta catalytic subunit
1433F_MOUSE,	0.1	0	0.1	-0.4	-0.5	-0.1	-0.3	-0.3	-0.4	-0.4	-0.4	-0.4	0.3	1.23114	326	0.00025007	0.000475817	14-3-3 protein eta
PP1G_MOUSE,	0.3	0.3	0.4	-0.3	-0.3	0.1	-0.2	0.1	-0.2	-0.2	-0.3	-0.2	0.3	1.23114	271	0.000291	0.000548693	Serine/threonine-protein phosphatase PP1-gamma catalytic subunit
PLCB1_MOUSE,	0.5	0.6	0.5	0.2	0	0.4	0.1	0	0	0.1	0.2	0.1	0.3	1.23114	267	0.00038116	0.000705935	1-phosphatidylinositol 4,5-bisphosphate phosphodiesterase beta-1
NRCAM_MOUSE,	0.4	0.3	0.4	0	-0.2	0.2	0	0	0	-0.1	-0.3	-0.1	0.3	1.23114	201	0.001076	0.00185048	Neuronal cell adhesion molecule, Nr-CAM
GLSK_MOUSE,	0.4	0.2	0	-0.3	0	0.1	-0.3	-0.1	-0.1	-0.2	-0.4	-0.2	0.3	1.23114	211	0.0027357	0.00441378	Glutaminase kidney isoform, mitochondrial
SFPQ_MOUSE,	0.5	0.4	0.5	0.3	0	0.3	0.1	0.1	0	0.1	0	0.1	0.3	1.23114	147	0.014627	0.0210979	Splicing factor, proline- and glutamine-rich
CBR3_MOUSE,	0.5	0.6	0.4	0.2	0	0.3	0	0	0	-0.4	0.1	0	0.3	1.23114	101	0.020469	0.0287946	Carbonyl reductase [NADPH] 3
SUCA_MOUSE,	0.7	0.7	0.3	-0.2	0.3	0.4	-0.1	0.1	0.2	0.1	-0.1	0.1	0.3	1.23114	103	0.033072	0.044909	Succinyl-CoA ligase [ADP/GDP-forming] subunit alpha, mitochondrial
FUBP2_MOUSE,	0.6	0.3	0.3	0.2	-0.1	0.3	0	0.1	0	-0.1	0	0	0.3	1.23114	115	0.036149	0.04877	FUSE-binding protein 2, Far upstream element-binding protein 2
B1AX58_MOUSE,	0.7	0.4	0.3	0	-0.1	0.3	0	0.2	0.1	0	-0.1	0	0.3	1.23114	85	0.037086	0.0498194	Plastin-3
TERA_MOUSE,	0.4	0.1	-0.2	-0.1	-0.2	0.1	-0.2	-0.1	-0.2	-0.1	-0.2	-0.2	0.2	1.1487	517	6.5858e-05	0.000140707
PYGB_MOUSE,	0.3	0.3	0.1	0	-0.1	0.1	-0.1	-0.1	-0.2	-0.1	0	-0.1	0.2	1.1487	680	8.1227e-05	0.000171206
HSP7C_MOUSE,	0.1	-0.1	0.2	-0.2	-0.3	0	-0.1	-0.1	-0.1	-0.2	-0.2	-0.2	0.2	1.1487	1152	0.0024555	0.00399258
ATPA_MOUSE,	0.3	0.1	0.2	-0.1	0	0.1	0.2	0.1	0.1	-0.3	-0.3	-0.1	0.2	1.1487	880	0.0073425	0.0109699
PYGM_MOUSE,	0.3	0.4	0.1	0	0	0.1	0.1	-0.3	-0.1	0	-0.1	0	0.2	1.1487	274	0.035546	0.04806
UBA1_MOUSE,	0.1	0	-0.3	-0.1	-0.2	-0.1	-0.2	-0.2	-0.3	-0.3	-0.3	-0.2	0.1	1.07177	692	0.0059441	0.00923327
HSP72_MOUSE,	-0.1	-0.2	0.2	-0.2	-0.3	-0.1	-0.2	-0.1	-0.2	-0.2	-0.2	-0.2	0.1	1.07177	482	0.021595	0.0302427
CNTN1_MOUSE,	-0.2	-0.2	-0.1	0.1	0.1	0	0.1	0.1	0.1	0.1	0.1	0.1	-0.1	-1.07177	487	0.022402	0.0313028
NFM_MOUSE,	-0.3	-0.7	-2.3	0.8	0.8	0.4	0.9	0.5	1	0.3	0.1	0.6	-0.2	-1.1487	629	0.00013896	0.000282432
ADT1_MOUSE,	-0.1	-0.3	-0.4	0	0.1	-0.1	0.4	0.3	0.4	-0.3	-0.5	0.1	-0.2	-1.1487	448	0.00041682	0.000765189
E9Q9F5_MOUSE,	0.3	0.2	-0.5	0.1	0.2	0.1	0.4	0.2	0.3	0.4	0.2	0.3	-0.2	-1.1487	313	0.0042393	0.00675268
CMC1_MOUSE,	-0.3	-0.6	-0.5	-0.1	0.1	-0.2	0.3	0.1	0.3	-0.4	-0.5	0	-0.2	-1.1487	314	0.0070203	0.0105897
ADT2_MOUSE,	-0.1	-0.5	-0.4	-0.1	0.1	-0.1	0.3	0.1	0.4	-0.4	-0.5	0.1	-0.2	-1.1487	321	0.0073327	0.0109699
MAP1A_MOUSE,	-0.2	-0.2	0	0.2	-0.1	-0.1	0	-0.1	0	0.2	0.3	0.1	-0.2	-1.1487	901	0.0081433	0.0121086
K6PL_MOUSE,	-0.4	-1.3	-1.8	-0.2	-0.2	-0.4	-0.2	-0.2	-0.2	-0.2	-0.1	-0.2	-0.2	-1.1487	258	0.013065	0.0190202
SEPT6_MOUSE,	0.5	0.4	-0.1	0.3	0.1	0.2	0.5	0.3	0.5	0.4	0.4	0.4	-0.2	-1.1487	208	0.020118	0.0284286
RAB1A_MOUSE,	-0.4	-0.6	-0.4	-0.3	-0.1	-0.4	-0.1	0	-0.2	-0.2	-0.2	-0.1	-0.2	-1.1487	171	0.022804	0.0317936
GNAI2_MOUSE,	0	0	-0.3	-0.4	0.3	0	0.1	0.2	0.3	0.3	0.2	0.2	-0.2	-1.1487	155	0.024291	0.0337166
HNRPU_MOUSE,	-0.4	-0.6	-0.7	0.5	0	-0.2	0.1	-0.3	-0.1	0.2	0.1	0.1	-0.2	-1.1487	157	0.028225	0.0389182
RAB5A_MOUSE,	-0.5	-0.6	-0.6	-0.1	0	-0.4	-0.1	0	-0.1	-0.1	-0.3	-0.1	-0.2	-1.1487	134	0.035207	0.0477047
NCAM1_MOUSE,	0.1	-0.3	-0.5	-0.1	0.2	-0.1	0.2	0.2	0.3	0.3	0.2	0.2	-0.3	-1.23114	476	1.4688e-08	5.22425e-08	N-CAM-1
AINX_MOUSE,	-0.7	-1	-2.8	0.7	0.5	0.2	0.7	0.3	1	0.2	0	0.5	-0.3	-1.23114	556	1.7148e-06	4.51036e-06	Alpha-internexin
KCC2A_MOUSE,	-1.1	-1.9	-2.8	0.3	0.4	0	0.2	0.4	0.2	0.3	0.4	0.3	-0.3	-1.23114	701	2.0899e-06	5.38386e-06	CaMK-II subunit alpha
GNAO_MOUSE,	-0.1	-0.1	-0.4	-0.4	0.2	-0.1	0.1	0.2	0.2	0.2	0.1	0.2	-0.3	-1.23114	353	4.9078e-06	1.20956e-05	Guanine nucleotide-binding protein G(o) subunit alpha
NFL_MOUSE,	-0.6	-1	-2.9	0.7	0.7	0.2	0.7	0.3	1	0.2	0.1	0.5	-0.3	-1.23114	555	1.719e-05	3.94174e-05	Neurofilament light polypeptide
GPM6A_MOUSE,	0	-0.2	-0.9	-0.4	0.1	-0.3	-0.1	0.1	0.1	0.1	0	0	-0.3	-1.23114	289	1.7731e-05	4.05095e-05	Neuronal membrane glycoprotein M6-a
VDAC1_MOUSE,	-0.6	-1.2	-1.5	0.1	0.1	-0.3	0.3	0.3	0.3	-0.3	-0.6	0	-0.3	-1.23114	236	4.4935e-05	9.76712e-05	VDAC1
GBB1_MOUSE,	-0.1	-0.1	-0.4	-0.3	0.1	-0.2	0.1	0.3	0.2	0.2	0.1	0.2	-0.3	-1.23114	213	6.5158e-05	0.000140168	Guanine nucleotide-binding protein G(I)/G(S)/G(T) subunit beta-1
NFASC_MOUSE,	0.3	0.4	-0.2	0.1	0.4	0.2	0.4	0.4	0.6	0.5	0.4	0.5	-0.3	-1.23114	296	0.00014034	0.000284313	Neurofascin
RAB14_MOUSE,	-0.5	-0.8	-0.6	-0.2	0	-0.4	-0.2	0	-0.1	0	-0.2	-0.1	-0.3	-1.23114	233	0.00023927	0.000458052	Ras-related protein Rab-14
VATE1_MOUSE,	-0.4	-0.7	-0.9	-0.2	-0.2	-0.4	-0.1	-0.1	-0.2	0.1	-0.2	-0.1	-0.3	-1.23114	189	0.0003454	0.000643513	V-type proton ATPase subunit E 1
UBP5_MOUSE,	-0.8	-1.1	-2.2	0.1	-0.1	-0.4	0	-0.1	-0.1	0.1	0	0	-0.3	-1.23114	234	0.00072462	0.00128502	Ubiquitin carboxyl-terminal hydrolase 5
SAHH2_MOUSE,	-0.2	-0.2	-0.8	0	0.1	-0.2	0	0.2	0.1	0.2	0.3	0.1	-0.3	-1.23114	197	0.00098888	0.00171955	Putative adenosylhomocysteinase 2
A2ALV3_MOUSE,	-0.4	-0.3	-1.2	0.1	0	-0.3	0	0	-0.1	0.1	0.2	0.1	-0.3	-1.23114	189	0.00099708	0.00172901	Endophilin-A1
GNAI1_MOUSE,	0	0	-0.4	-0.3	0.2	-0.1	0.1	0.2	0.3	0.3	0.1	0.2	-0.3	-1.23114	193	0.00146	0.00243074	Guanine nucleotide-binding protein G(i) subunit alpha-1
MPCP_MOUSE,	-0.2	-0.6	-0.6	0	0	-0.2	0.3	0.3	0.4	-0.3	-0.5	0.1	-0.3	-1.23114	217	0.0020246	0.0033178	Phosphate carrier protein, mitochondrial
MYH9_MOUSE,	-0.4	-1	-1.4	-0.4	-0.3	-0.5	-0.1	-0.5	-0.4	-0.1	0	-0.2	-0.3	-1.23114	185	0.0022559	0.00368719	myosin heavy chain 9
TCPZ_MOUSE,	-0.5	-0.9	-1.7	-0.1	-0.2	-0.5	-0.2	-0.2	-0.2	-0.1	-0.2	-0.2	-0.3	-1.23114	192	0.0031829	0.0051221	T-complex protein 1 subunit zeta
RAB1B_MOUSE,	-0.6	-0.7	-0.5	-0.3	-0.1	-0.4	-0.2	-0.1	-0.2	-0.1	-0.2	-0.2	-0.3	-1.23114	150	0.0063817	0.00976759	Ras-related protein Rab-1B
DREB_MOUSE,	-0.3	-0.5	-0.5	0	-0.1	-0.3	-0.2	-0.1	-0.3	0	0	-0.1	-0.3	-1.23114	190	0.0069325	0.0104825	Drebrin
DCLK1_MOUSE,	-1.1	-1.3	-2.1	0.2	0.1	-0.4	-0.1	-0.3	-0.4	0.2	0	-0.1	-0.3	-1.23114	186	0.0079027	0.0117788	Doublecortin-like kinase 1
GNAI3_MOUSE,	0	0	-0.4	-0.3	0.3	-0.1	0.1	0.2	0.3	0.4	0.3	0.3	-0.3	-1.23114	98	0.01389	0.0201276	Guanine nucleotide-binding protein G(k) subunit alpha
VATD_MOUSE,	-0.5	-0.7	-0.8	-0.1	-0.1	-0.4	-0.1	0	-0.3	0	0	-0.1	-0.3	-1.23114	96	0.01734	0.0248395	V-type proton ATPase subunit D
FA49B_MOUSE,	0	-0.3	-1.2	0.1	0	-0.3	0.1	0	-0.1	0.1	0	0	-0.3	-1.23114	149	0.017725	0.025333	Protein FAM49B
GNAQ_MOUSE,	-0.4	-0.4	-1.1	-0.6	-0.1	-0.4	-0.3	0	-0.1	-0.2	-0.1	-0.2	-0.3	-1.23114	139	0.018389	0.0261625	Guanine nucleotide-binding protein G(q) subunit alpha
KAPCA_MOUSE,	-0.2	-0.5	-1.6	0.2	0	-0.1	0.2	0.3	0.1	0.3	0.2	0.2	-0.3	-1.23114	112	0.019418	0.0275639	PKA C-alpha
RAB7A_MOUSE,	-0.4	-0.6	-0.4	-0.2	-0.2	-0.4	-0.1	0	-0.1	-0.2	0	-0.1	-0.3	-1.23114	106	0.019675	0.0278655	Ras-related protein Rab-7a
EF1G_MOUSE,	-0.6	-1.1	-1.9	0.2	-0.2	-0.4	0.1	0	-0.3	0	-0.1	-0.1	-0.3	-1.23114	112	0.020394	0.0287537	Elongation factor 1-gamma
ADDB_MOUSE,	0	-0.3	-0.7	0.2	0	-0.1	-0.1	-0.1	-0.2	0.2	0.4	0.1	-0.3	-1.23114	171	0.02983	0.0409508	Beta-adducin
CSN4_MOUSE,	-0.4	-1.4	-1.8	-0.2	-0.1	-0.4	0.1	-0.1	0	-0.1	-0.2	-0.1	-0.3	-1.23114	117	0.029928	0.0409955	COP9 signalosome complex subunit 4
TBA1A_MOUSE,	-0.8	-1.4	-2.3	0.3	0.3	-0.3	0.2	0.2	0	0.1	0.1	0.1	-0.4	-1.31951	2009	5.8058e-38	1.39786e-36	Tubulin alpha-1A chain
TBA1C_MOUSE,	-0.7	-1.4	-2.3	0.3	0.3	-0.3	0.2	0.2	0	0.1	0.1	0.1	-0.4	-1.31951	2072	4.6004e-37	1.06661e-35	Tubulin alpha-1C chain
DYHC1_MOUSE,	-1.2	-1.8	-2.6	0.1	0	-0.2	0.1	0.1	0	0.3	0.2	0.2	-0.4	-1.31951	979	5.5023e-16	3.47923e-15	Dynein heavy chain, cytosolic
Q68FG2_MOUSE,	-1.9	-2.4	-3.5	0	-0.1	-0.4	0	-0.1	-0.2	0.1	0.1	0	-0.4	-1.31951	1177	1.8224e-11	8.57761e-11	Spectrin beta 3
2AAA_MOUSE,	-0.6	-0.9	-1.6	-0.1	-0.2	-0.6	-0.2	-0.2	-0.3	-0.2	-0.2	-0.2	-0.4	-1.31951	405	1.5861e-10	6.94335e-10	Serine/threonine-protein phosphatase 2A 65 kDa regulatory subunit A alpha isoform
RAB3A_MOUSE,	-0.8	-0.9	-0.8	-0.3	-0.2	-0.5	-0.2	-0.1	-0.2	-0.1	-0.1	-0.1	-0.4	-1.31951	315	8.9195e-09	3.22752e-08	Ras-related protein Rab-3A
G5E829_MOUSE,	-0.5	-0.9	-1.6	-0.3	0	-0.4	0	0.1	0	-0.1	-0.1	0	-0.4	-1.31951	404	3.4455e-08	1.14121e-07	MCG13663, isoform CRA_a
CYFP2_MOUSE,	-0.5	-0.8	-1.4	-0.1	0	-0.4	-0.1	0	-0.2	0	0.1	0	-0.4	-1.31951	397	4.4225e-08	1.44192e-07	p53-inducible protein 121
MYH10_MOUSE,	-0.4	-1	-1.4	0	-0.2	-0.4	0	-0.1	-0.1	0.2	0.1	0	-0.4	-1.31951	382	5.6912e-08	1.8177e-07	myosin heavy chain 10
NCKP1_MOUSE,	-0.8	-1.1	-1.7	-0.2	0	-0.5	-0.1	-0.1	-0.3	-0.1	0	-0.1	-0.4	-1.31951	294	4.8943e-07	1.38635e-06	Nck-associated protein 1
K6PP_MOUSE,	-0.7	-1.5	-2.3	0.1	-0.1	-0.4	0	0	0	0	0	0	-0.4	-1.31951	345	5.0322e-07	1.41899e-06	Phosphohexokinase
GPDM_MOUSE,	-0.6	-1.3	-1	-0.1	0	-0.5	0.2	0	0.2	-0.4	-0.6	-0.1	-0.4	-1.31951	230	4.02e-05	8.82989e-05	Glycerol-3-phosphate dehydrogenase, mitochondrial
TCPQ_MOUSE,	-0.6	-0.8	-1.4	0	-0.2	-0.5	-0.2	0	-0.2	0.1	-0.1	-0.1	-0.4	-1.31951	183	6.0523e-05	0.000130646	T-complex protein 1 subunit theta
NFH_MOUSE,	0.1	0	-1.9	1	0.6	0.4	0.9	0.6	1.2	0.6	0.3	0.8	-0.4	-1.31951	313	9.5919e-05	0.000200151	Neurofilament heavy polypeptide
RAB2A_MOUSE,	-0.8	-1.1	-0.9	-0.3	-0.1	-0.6	-0.1	-0.3	-0.2	-0.2	-0.2	-0.2	-0.4	-1.31951	147	0.00015954	0.000318064	Ras-related protein Rab-2A
KCC2G_MOUSE,	-0.9	-1.7	-2.8	0.4	0.4	0	0.4	0.5	0.3	0.4	0.4	0.4	-0.4	-1.31951	300	0.00030814	0.000577532	CaMK-II subunit gamma
TCPG_MOUSE,	-0.5	-0.9	-1.6	0	-0.1	-0.5	-0.1	-0.2	-0.1	-0.2	-0.1	-0.1	-0.4	-1.31951	175	0.00036349	0.000675207	T-complex protein 1 subunit gamma
G5E8K2_MOUSE,	-0.3	-0.9	-1.2	-0.1	0.2	-0.2	0.1	0.3	0.2	0.3	0.2	0.2	-0.4	-1.31951	193	0.00043434	0.00079502	Ankyrin-3
TCPD_MOUSE,	-0.5	-1.1	-1.7	0	0	-0.4	0	-0.1	-0.1	0	-0.1	-0.1	-0.4	-1.31951	183	0.00049453	0.000894728	T-complex protein 1 subunit delta
TCPA_MOUSE,	-0.6	-1.3	-1.8	-0.1	-0.1	-0.5	-0.2	0	-0.2	0	-0.1	-0.1	-0.4	-1.31951	198	0.00092212	0.00160793	T-complex protein 1 subunit alpha
TCPE_MOUSE,	-0.5	-1.2	-1.5	0.1	-0.1	-0.5	-0.1	0	0	0	-0.2	-0.1	-0.4	-1.31951	123	0.0010685	0.00184265	T-complex protein 1 subunit epsilon
AUXI_MOUSE,	-0.7	-1.2	-1.1	0.2	0	-0.2	0.2	-0.1	0.1	0.2	0.4	0.2	-0.4	-1.31951	118	0.0011524	0.00197644	Putative tyrosine-protein phosphatase auxilin
RAB10_MOUSE,	-0.6	-0.8	-0.8	-0.2	0	-0.4	-0.2	-0.1	0.1	-0.1	-0.1	-0.1	-0.4	-1.31951	131	0.0012584	0.00213705	Ras-related protein Rab-10
G3UW84_MOUSE,	-0.7	-1.2	-2.2	0.2	0.2	-0.3	0.2	0	-0.1	0.3	0.1	0.1	-0.4	-1.31951	139	0.0013159	0.00222036	Alpha-actinin-2
RAB8A_MOUSE,	-0.6	-0.8	-0.7	-0.3	-0.1	-0.5	-0.1	0	0	0.1	0	0	-0.4	-1.31951	78	0.0013318	0.00223514	Ras-related protein Rab-8A
RAB6A_MOUSE,	-0.7	-0.9	-1	-0.1	-0.1	-0.5	-0.1	-0.1	0	-0.1	-0.1	-0.1	-0.4	-1.31951	103	0.0013555	0.00226883	Ras-related protein Rab-6A
RAB6B_MOUSE,	-0.7	-0.9	-1	-0.2	-0.1	-0.5	-0.1	-0.1	0	-0.1	-0.2	-0.1	-0.4	-1.31951	96	0.0017618	0.00291769	Ras-related protein Rab-6B
SEPT3_MOUSE,	0	0.2	-0.9	0	0.1	-0.1	0.3	0.2	0.2	0.2	0.3	0.3	-0.4	-1.31951	136	0.0019316	0.00318206	Neuronal-specific septin-3
SERA_MOUSE,	-0.4	-0.3	-1.3	0.3	-0.1	-0.3	0.2	0.1	-0.1	0.2	0.2	0.1	-0.4	-1.31951	115	0.0036993	0.00593785	D-3-phosphoglycerate dehydrogenase
IGSF8_MOUSE,	0	0	-0.8	0.2	0.3	0	0.6	0.4	0.5	0.3	0.3	0.4	-0.4	-1.31951	115	0.0037254	0.00596445	Immunoglobulin superfamily member 8 (Ig-SF8)
CADM3_MOUSE,	0	-0.3	-0.9	-0.7	0.2	-0.4	-0.3	0.2	0.2	0	0.1	0.1	-0.4	-1.31951	90	0.0044924	0.00710162	Nectin-like protein 1 (Ig-SF4B)
TCPH_MOUSE,	-0.5	-0.8	-1.6	0	-0.1	-0.5	-0.2	0	-0.2	-0.1	-0.1	-0.1	-0.4	-1.31951	147	0.0060803	0.00939819	T-complex protein 1 subunit eta
CAP2_MOUSE,	-0.7	-1.3	-2.8	0.1	-0.2	-0.4	-0.1	0	0	0.1	0	0	-0.4	-1.31951	117	0.0063481	0.00976391	Adenylyl cyclase-associated protein 2
ICAM5_MOUSE,	-0.4	-0.6	-0.9	-0.5	0.2	-0.5	-0.4	0	-0.2	-0.1	0.1	-0.1	-0.4	-1.31951	76	0.0063638	0.00976407	ICAM-5
LETM1_MOUSE,	-0.4	-1.3	-0.6	0	-0.1	-0.4	0.3	-0.1	0.3	-0.4	-0.7	0	-0.4	-1.31951	106	0.0064218	0.00980499	LETM1 and EF-hand domain-containing protein 1, mitochondrial
RS3A_MOUSE,	-0.8	-1.4	-1.5	0.2	-0.1	-0.5	-0.2	-0.1	-0.2	0.1	-0.2	-0.1	-0.4	-1.31951	101	0.006536	0.00993091	40S ribosomal protein S3a
SFXN3_MOUSE,	-0.2	-0.8	-0.5	-0.1	0	-0.2	0.4	0.2	0.4	-0.4	-0.4	0.2	-0.4	-1.31951	100	0.0068831	0.010433	Sideroflexin-3
PSD11_MOUSE,	-0.3	-0.5	-1.1	-0.1	-0.4	-0.4	0	-0.4	0	0	0.1	0	-0.4	-1.31951	99	0.0071118	0.0107019	26S proteasome non-ATPase regulatory subunit 11
RS7_MOUSE,	-1.1	-1.2	-1.5	-0.1	-0.2	-0.6	0	-0.2	-0.3	0	-0.3	-0.2	-0.4	-1.31951	73	0.010573	0.0156101	40S ribosomal protein S7
A2AWI7_MOUSE,	-0.7	-0.8	-2.2	0.2	0.2	-0.2	0.1	0.1	0	0.3	0.2	0.2	-0.4	-1.31951	144	0.011054	0.0162819	Endophilin-B2
OMGP_MOUSE,	0.3	-0.4	-0.5	0.6	0.3	0	0.5	0.4	0.6	0.2	0.1	0.4	-0.4	-1.31951	90	0.011155	0.0163921	Oligodendrocyte-myelin glycoprotein
PHB_MOUSE,	-0.3	-0.6	-0.6	-0.1	0.2	-0.1	0.4	0.4	0.4	-0.2	-0.5	0.2	-0.4	-1.31951	94	0.014752	0.0212293	Prohibitin
ABR_MOUSE,	-1.2	-1.8	-2.3	0.1	0.1	-0.3	0.1	0.1	0.2	0.1	0.1	0.1	-0.4	-1.31951	91	0.01832	0.0261237	Active breakpoint cluster region-related protein
C1TC_MOUSE,	-0.3	-0.7	-1.5	-0.1	-0.2	-0.4	-0.2	0.1	-0.1	0	0	0	-0.4	-1.31951	100	0.020669	0.0290107	C-1-tetrahydrofolate synthase, cytoplasmic
GNAZ_MOUSE,	0.1	-0.5	0	-0.2	0.1	-0.1	0	0.3	0.5	0.2	0.3	0.3	-0.4	-1.31951	66	0.025602	0.0354576	Guanine nucleotide-binding protein G(z) subunit alpha
SV2B_MOUSE,	-1	-1.3	-1.9	0.2	0.2	-0.4	-0.1	0.2	0	0.2	0.1	0	-0.4	-1.31951	84	0.029047	0.0399636	Synaptic vesicle glycoprotein 2B
PURB_MOUSE,	-0.7	-1.1	-1.4	0.1	-0.3	-0.5	0.1	0	0	-0.1	-0.3	0	-0.4	-1.31951	61	0.03164	0.0431517	Transcriptional activator protein Pur-beta
A3KGU5_MOUSE,	-0.8	-0.9	-1.6	0	0	-0.5	0.1	0	-0.1	0	0.1	0	-0.5	-1.41421	3535	0	0	Spectrin alpha chain, non-erythrocytic 1
A3KGU7_MOUSE,	-0.8	-0.9	-1.6	0	0	-0.5	0.1	0	-0.1	0	0.1	0	-0.5	-1.41421	3600	0	0	Spectrin alpha chain, non-erythrocytic 1
TBA4A_MOUSE,	-0.7	-1.4	-2.3	0.3	0.3	-0.3	0.3	0.1	0.1	0.1	0.2	0.2	-0.5	-1.41421	1678	2.5122e-35	5.07302e-34	Tubulin alpha-4A chain
TBB2A_MOUSE,	-0.8	-1.5	-2.5	0.2	0.2	-0.4	0.1	0.2	0	0.1	0.2	0.1	-0.5	-1.41421	1533	8.9155e-35	1.6415e-33	Tubulin beta-2A chain
TBB4B_MOUSE,	-0.8	-1.4	-2.4	0.3	0.3	-0.4	0.1	0.2	0.1	0.1	0.2	0.1	-0.5	-1.41421	1421	1.8986e-33	3.21223e-32	Tubulin beta-4B chain
TBB2B_MOUSE,	-0.8	-1.5	-2.4	0.2	0.2	-0.4	0.1	0.1	0	0.1	0.2	0.1	-0.5	-1.41421	1486	5.5982e-33	9.2223e-32	Tubulin beta-2B chain
TBB4A_MOUSE,	-0.9	-1.4	-2.4	0.3	0.2	-0.4	0.1	0.1	0.1	0.1	0.2	0.1	-0.5	-1.41421	1223	9.8722e-32	1.50732e-30	Tubulin beta-4A chain
TBB3_MOUSE,	-0.4	-1.1	-1.9	0.4	0.2	-0.3	0.3	0.2	0.2	0.3	0.2	0.2	-0.5	-1.41421	1100	2.2424e-23	2.22816e-22	Tubulin beta-3 chain
DYN1_MOUSE,	-2	-2.5	-3.5	-0.2	-0.3	-0.7	-0.1	-0.3	-0.4	-0.2	-0.2	-0.2	-0.5	-1.41421	1110	2.1789e-22	2.03581e-21	Dynamin-1
DYN1_MOUSE,	-2	-2.5	-3.5	-0.3	-0.3	-0.7	-0.1	-0.3	-0.3	-0.2	-0.2	-0.2	-0.5	-1.41421	1105	3.2459e-22	2.98814e-21
MAP1B_MOUSE,	-1	-1.1	-1.3	0	-0.3	-0.6	-0.2	-0.4	-0.2	0.1	0.1	-0.1	-0.5	-1.41421	727	1.3939e-21	1.17916e-20	Microtubule-associated protein 1B
ANK2_MOUSE,	-0.7	-0.9	-1	-0.2	0	-0.4	0.1	-0.1	0	0.2	0.1	0.1	-0.5	-1.41421	692	1.4624e-15	9.15462e-15	Ankyrin-2
KCC2B_MOUSE,	-0.9	-1.6	-2.7	0.4	0.4	-0.1	0.3	0.5	0.3	0.4	0.5	0.4	-0.5	-1.41421	549	6.4007e-14	3.676e-13	CaMK-II subunit beta
KPCG_MOUSE,	-1.4	-1.6	-2.6	0	-0.1	-0.6	-0.2	-0.3	-0.4	0.1	0.2	-0.1	-0.5	-1.41421	323	1.4586e-09	5.77901e-09	PKC-gamma
ACTN4_MOUSE,	-0.5	-0.9	-1.6	0.2	0	-0.4	0.2	0.1	-0.1	0.2	0	0.1	-0.5	-1.41421	344	2.2225e-09	8.58818e-09	Alpha-actinin-4
HS12A_MOUSE,	-1.5	-1.6	-2.7	0.1	0	-0.6	0	-0.1	-0.2	0.1	-0.1	-0.1	-0.5	-1.41421	324	8.5027e-09	3.09459e-08	Heat shock 70 kDa protein 12A
CYFP1_MOUSE,	-0.7	-1	-1.5	-0.2	0	-0.5	-0.2	0	-0.2	0	0.1	0	-0.5	-1.41421	287	3.047e-08	1.0255e-07	Cytoplasmic FMR1-interacting protein 1
STX1B_MOUSE,	-0.4	-0.8	-1.1	0	0.2	-0.2	0.2	0.4	0.3	0.3	0.2	0.3	-0.5	-1.41421	221	7.1352e-08	2.24454e-07	STX1B_MOUSE
CAP1_MOUSE,	-0.6	-1.4	-1.7	-0.3	-0.2	-0.7	-0.2	-0.2	-0.3	-0.3	-0.2	-0.2	-0.5	-1.41421	250	7.9618e-08	2.46737e-07	Adenylyl cyclase-associated protein 1
PLEC_MOUSE,	-1.3	-1.7	-2.9	0.5	0.3	-0.1	0.3	0	0.2	0.5	0.7	0.3	-0.5	-1.41421	524	1.7122e-07	5.0321e-07	Plectin
AT2B2_MOUSE,	-0.2	-0.7	-1.3	-0.1	0.2	-0.2	0.4	0.3	0.4	0.1	0.2	0.3	-0.5	-1.41421	242	2.1301e-07	6.23104e-07	Plasma membrane calcium-transporting ATPase 2
Q80VM5_MOUSE,	-0.6	-0.9	-1.3	-0.6	0.1	-0.6	0	0	-0.1	-0.2	-0.1	-0.1	-0.5	-1.41421	174	3.223e-07	9.29769e-07	Dipeptidyl aminopeptidase-like protein 6
DYN3_MOUSE,	-1.9	-2.5	-3.5	-0.1	-0.2	-0.6	0	-0.3	-0.2	0	0	-0.1	-0.5	-1.41421	312	3.8202e-07	1.09699e-06	Dynamin-3
ENPL_MOUSE,	-0.6	-1	-1.9	0	-0.1	-0.6	-0.2	-0.1	-0.2	-0.1	-0.2	-0.2	-0.5	-1.41421	256	4.6925e-07	1.34133e-06	Endoplasmin
ODP2_MOUSE,	-0.9	-1.3	-1.9	0	0.2	-0.5	0.2	0	0.2	-0.1	-0.1	0	-0.5	-1.41421	175	5.1099e-07	1.43444e-06	Pyruvate dehydrogenase complex component E2
EAA1_MOUSE,	-0.8	-1.2	-1.7	-0.3	0.1	-0.4	0	0	0	0	0.1	0	-0.5	-1.41421	243	5.4615e-07	1.51951e-06	Excitatory amino acid transporter 1
BIN1_MOUSE,	-0.2	-0.1	-0.8	0.2	0.1	-0.3	0.1	0.1	0.1	0.3	0.3	0.2	-0.5	-1.41421	241	1.1491e-06	3.08728e-06	Amphiphysin II
SNP25_MOUSE,	-0.7	-0.6	-1.3	-0.4	0	-0.5	0.1	0.2	0.2	-0.1	-0.1	0.1	-0.5	-1.41421	170	2.0069e-06	5.1914e-06	SNAP-25 (Synaptosomal-associated protein 25)
VATC1_MOUSE,	-0.8	-0.9	-1.8	0	-0.1	-0.5	-0.1	0	-0.2	0.1	0	-0.1	-0.5	-1.41421	199	2.9418e-06	7.5166e-06	V-type proton ATPase subunit C 1
TCPB_MOUSE,	-0.5	-0.9	-1.8	0.1	-0.2	-0.6	-0.1	-0.2	-0.2	-0.1	0.1	-0.1	-0.5	-1.41421	220	3.6336e-06	9.17191e-06	T-complex protein 1 subunit beta
F8WH44_MOUSE,	0	-0.1	-1.3	0.6	0.3	0.1	0.6	0.1	0.6	0.6	0.6	0.6	-0.5	-1.41421	243	3.962e-06	9.92085e-06	uncharacterized protein
Q6P6I8_MOUSE,	-0.2	-0.5	-0.8	-0.2	0.3	-0.3	0.2	0.3	0.2	0.2	0.1	0.2	-0.5	-1.41421	163	5.3491e-06	1.31315e-05	Q6P6I8_MOUSE
AP2M1_MOUSE,	-1.1	-1.4	-2.2	-0.1	0.1	-0.4	0.2	0.1	0.1	0.1	0.2	0.1	-0.5	-1.41421	221	1.6298e-05	3.76478e-05	AP-2 complex subunit mu
RB11B_MOUSE,	-1	-1.3	-1.6	-0.1	-0.1	-0.6	0	-0.1	-0.1	-0.1	-0.3	-0.1	-0.5	-1.41421	108	2.3652e-05	5.28791e-05	Ras-related protein Rab-11B
VDAC2_MOUSE,	-0.7	-1.2	-1.6	0.2	0.1	-0.4	0.4	0.3	0.3	-0.3	-0.6	0.1	-0.5	-1.41421	115	2.9717e-05	6.59675e-05	VDAC2
RTN1_MOUSE,	-1.7	-2.5	-3.2	0.1	-0.1	-0.5	0.1	-0.1	0	0.1	0.2	0	-0.5	-1.41421	145	0.00010954	0.00022706	Reticulon-1
IF4A2_MOUSE,	-1.1	-1.7	-2.9	0.1	-0.3	-0.6	-0.1	-0.2	-0.1	0	-0.1	-0.1	-0.5	-1.41421	133	0.00013803	0.000282375	ATP-dependent RNA helicase eIF4A-2
VDAC3_MOUSE,	-0.5	-1	-1.5	0.2	0.3	-0.3	0.4	0.4	0.5	-0.3	-0.5	0.3	-0.5	-1.41421	96	0.00015495	0.000310893	VDAC3 (Voltage-dependent anion-selective channel protein 3)
S12A5_MOUSE,	-0.8	-1.5	-2.4	0.2	0.3	-0.2	0.4	0.3	0.4	0.3	0.2	0.3	-0.5	-1.41421	180	0.00018416	0.000364823	Neuronal K-Cl cotransporter
OTUB1_MOUSE,	-1.4	-1.9	-3	0.1	-0.2	-0.7	-0.2	-0.2	-0.3	-0.2	-0.1	-0.2	-0.5	-1.41421	115	0.00019436	0.000380217	Ubiquitin thioesterase OTUB1
ROCK2_MOUSE,	-0.5	-1	-1.7	-0.2	-0.1	-0.5	0.1	0.1	-0.2	0.1	-0.1	0	-0.5	-1.41421	139	0.00023574	0.000454746	Rho-associated protein kinase 2
PHB2_MOUSE,	-0.2	-0.6	-0.5	-0.1	0.2	-0.1	0.5	0.5	0.5	-0.1	-0.3	0.3	-0.5	-1.41421	117	0.00044639	0.000812326	Prohibitin-2
NEB2_MOUSE,	-0.6	-0.6	-1	0.1	-0.2	-0.6	0	0	-0.2	-0.1	0	-0.1	-0.5	-1.41421	95	0.00069357	0.00124002	Neurabin-2
CSKI1_MOUSE,	-0.7	-0.5	-1	0.4	0.1	-0.2	0	-0.2	0.1	0.8	0.5	0.4	-0.5	-1.41421	101	0.00076789	0.00135408	Caskin-1
DCTN2_MOUSE,	-0.4	-0.5	-0.8	-0.1	-0.5	-0.5	-0.2	0.1	0	0	0	0	-0.5	-1.41421	104	0.00077419	0.00136136	Dynactin subunit 2
PP1R7_MOUSE,	-0.7	-1	-1.7	0.1	-0.1	-0.6	-0.1	-0.2	-0.2	0	-0.1	-0.1	-0.5	-1.41421	109	0.0014644	0.0024316	Protein phosphatase 1 regulatory subunit 7
AAK1_MOUSE,	-1.3	-2.1	-2.8	0.3	0.2	-0.1	0.1	-0.5	-0.1	0.9	0.5	0.4	-0.5	-1.41421	148	0.002009	0.00330088	AP2-associated protein kinase 1
Q8K1M3_MOUSE,	-0.4	-0.6	-0.9	0.3	0.3	0	0.5	0.2	0.4	0.6	0.4	0.4	-0.5	-1.41421	116	0.0023784	0.00387729	CaMK2a (cAMP-dependent protein kinase type II-alpha regulatory subunit)
ACSL6_MOUSE,	-0.9	-1.6	-2.5	0.3	0.2	-0.2	0.4	0	0.4	0.1	0	0.2	-0.5	-1.41421	122	0.0044147	0.00699646	Long-chain acyl-CoA synthetase 6
ATLA1_MOUSE,	-1.3	-1.9	-3	0.3	0	-0.4	0.3	0.2	0.2	0.1	-0.1	0.1	-0.5	-1.41421	105	0.0048992	0.00770578	Atlastin-1
G5E884_MOUSE,	-0.4	-0.8	-2	0.5	0.3	-0.1	0.4	0.3	0.5	0.3	0.5	0.4	-0.5	-1.41421	106	0.0056333	0.00879413	Serine/threonine-protein kinase PAK 1
PCBP1_MOUSE,	-1.4	-1.4	-2.6	0.2	-0.2	-0.7	-0.1	-0.1	-0.1	-0.2	-0.3	-0.2	-0.5	-1.41421	73	0.0057215	0.0089096	Heterogeneous nuclear ribonucleoprotein E1
OPA1_MOUSE,	-0.3	-0.1	-0.8	0.1	-0.6	-0.3	0.8	0.8	0.5	-0.3	-0.4	0.2	-0.5	-1.41421	91	0.0060495	0.00937373	Dynamin-like 120 kDa protein, mitochondrial
FA49A_MOUSE,	-1.1	-1.2	-2.1	-0.1	-0.1	-0.5	0	-0.1	-0.2	-0.1	0.5	0	-0.5	-1.41421	64	0.0092866	0.0137759	Protein FAM49A
PDIA6_MOUSE,	-1.2	-1.6	-2.4	0.1	0.1	-0.6	-0.1	-0.2	-0.1	-0.1	-0.3	-0.1	-0.5	-1.41421	91	0.011275	0.0165296	Protein disulfide-isomerase A6
SEPT9_MOUSE,	-0.2	-0.2	-1	0.6	0.3	0	0.3	0	0.2	1.1	0.8	0.4	-0.5	-1.41421	85	0.013721	0.0199289	Septin-9
YKT6_MOUSE,	-1.1	-1.7	-2.5	0.2	0.3	-0.4	0.2	0.1	-0.2	0.2	0.3	0.1	-0.5	-1.41421	59	0.016347	0.0234707	Synaptobrevin homolog YKT6
F213A_MOUSE,	-1.6	-2.1	-3.1	-0.2	0	-0.8	0	-0.3	-0.6	-0.2	-0.4	-0.3	-0.5	-1.41421	59	0.026651	0.036829	Redox-regulatory protein FAM213A
AT1A3_MOUSE,	-0.6	-0.9	-1.4	-0.3	0	-0.5	0.1	0.2	0.2	0	0	0.1	-0.6	-1.51572	1724	3.2872e-72	2.57223e-70	Sodium/potassium-transporting ATPase subunit alpha-3
CLH_MOUSE,	-1.2	-1.5	-2.5	0	0.2	-0.4	0.2	0.2	0.2	0.3	0.2	0.2	-0.6	-1.51572	1854	5.084e-67	3.18258e-65	Clathrin heavy chain 1
AT1A2_MOUSE,	-0.5	-0.9	-1.4	-0.3	0	-0.5	0.1	0.2	0.3	0.1	0.1	0.1	-0.6	-1.51572	1209	8.8354e-56	3.95069e-54	Sodium/potassium-transporting ATPase subunit alpha-2
SPTB2_MOUSE,	-1.6	-2	-3	0	0	-0.5	0.1	0	0	0.1	0.1	0.1	-0.6	-1.51572	1798	1.3064e-49	5.45204e-48	Spectrin beta chain, non-erythrocytic 1
AT1A1_MOUSE,	-0.6	-0.8	-1.6	-0.3	0	-0.5	0.2	0.2	0.3	0	0	0.1	-0.6	-1.51572	1014	1.97e-41	5.36183e-40	Sodium/potassium-transporting ATPase subunit alpha-1
TBB5_MOUSE,	-0.8	-1.5	-2.5	0.3	0.2	-0.5	0.2	0.2	0	0.1	0.2	0.1	-0.6	-1.51572	1488	1.5417e-36	3.32795e-35	Tubulin beta-5 chain
STXB1_MOUSE,	-0.4	-0.6	-1	0.1	0.1	-0.3	0.3	0.2	0.3	0.3	0.2	0.3	-0.6	-1.51572	868	4.6161e-36	9.63226e-35	Syntaxin-binding protein 1
NSF_MOUSE,	-1.4	-1.8	-2.6	-0.3	-0.2	-0.8	-0.4	-0.2	-0.3	-0.1	-0.1	-0.2	-0.6	-1.51572	1077	1.2878e-31	1.91944e-30	Vesicle-fusing ATPase
AP2B1_MOUSE,	-1.2	-1.7	-2.4	0	0.1	-0.5	0.2	-0.1	-0.1	0.3	0.2	0.1	-0.6	-1.51572	598	8.2016e-23	7.77909e-22	AP-2 complex subunit beta
AT1B1_MOUSE,	-0.6	-0.9	-1.5	-0.3	-0.1	-0.6	0	0.1	0.2	0	-0.1	0	-0.6	-1.51572	308	6.0534e-19	4.56558e-18	Sodium/potassium-transporting ATPase subunit beta-1
PP2BB_MOUSE,	-0.6	-1.3	-1.4	-0.4	-0.4	-0.7	-0.3	0.3	-0.3	0.2	-0.2	-0.1	-0.6	-1.51572	383	2.2579e-16	1.48784e-15	Calmodulin-dependent calcineurin A subunit beta isoform
AMPH_MOUSE,	-0.8	-1.1	-1.4	0	-0.1	-0.6	-0.1	-0.2	0.1	0.1	0.1	0	-0.6	-1.51572	301	5.0334e-16	3.21521e-15	Amphiphysin
CAMKV_MOUSE,	-1.5	-1.7	-2.8	-0.3	-0.4	-1	-0.5	-0.3	-0.6	-0.2	-0.2	-0.3	-0.6	-1.51572	287	1.2216e-12	6.26821e-12	CaM kinase-like vesicle-associated protein
CAND1_MOUSE,	-1	-1.3	-2.6	-0.1	-0.1	-0.7	-0.1	-0.2	-0.2	0	-0.1	-0.1	-0.6	-1.51572	373	1.6298e-12	8.09726e-12	Cullin-associated NEDD8-dissociated protein 1
NCDN_MOUSE,	-1.9	-2.2	-3.3	-0.3	-0.3	-1	-0.5	-0.3	-0.6	-0.4	-0.2	-0.4	-0.6	-1.51572	382	6.4703e-12	3.16438e-11	Norbin (Neurochondrin)
SYNJ1_MOUSE,	-1.2	-1.5	-1.9	0	0	-0.7	0	0	-0.2	0	0	-0.1	-0.6	-1.51572	211	3.9368e-08	1.29707e-07	Synaptojanin-1
IMB1_MOUSE,	-0.9	-1.7	-2.1	-0.2	-0.3	-0.8	-0.1	-0.2	-0.4	-0.1	-0.1	-0.2	-0.6	-1.51572	166	4.1269e-08	1.35259e-07	Importin subunit beta-1
PP2BC_MOUSE,	-0.8	-1.1	-1.4	-0.4	-0.4	-0.7	-0.3	0.4	-0.2	0.2	-0.3	-0.1	-0.6	-1.51572	160	6.8601e-08	2.1689e-07	Calmodulin-dependent calcineurin A subunit gamma isoform
VATH_MOUSE,	-1.4	-2.3	-2.9	0	-0.1	-0.6	-0.1	-0.1	-0.1	0.1	0	0	-0.6	-1.51572	253	7.4129e-08	2.32024e-07	V-type proton ATPase subunit H
PGM2L_MOUSE,	-0.9	-1.3	-2.2	0.2	-0.2	-0.6	-0.2	0.1	-0.1	0.1	0	0	-0.6	-1.51572	160	8.1038e-07	2.22499e-06	Glucose 1,6-bisphosphate synthase
DCTN1_MOUSE,	-1.2	-1.9	-3.1	-0.1	0	-0.5	0.1	0.1	0	0.4	0.2	0.1	-0.6	-1.51572	177	5.4842e-06	1.34106e-05	Dynactin subunit 1
RTN3_MOUSE,	-1.4	-2.3	-2.9	0.1	0	-0.5	0.2	0.1	0	0.2	0.2	0.1	-0.6	-1.51572	178	1.694e-05	3.89869e-05	Reticulon-3
PURA_MOUSE,	-0.8	-1.1	-2.1	0.3	-0.1	-0.7	0.1	-0.1	-0.1	0	-0.1	0	-0.6	-1.51572	108	5.1966e-05	0.000112563	Transcriptional activator protein Pur-alpha
APOE_MOUSE,	-1.2	-1.2	-2.3	-0.1	-0.2	-0.7	0	-0.1	-0.2	0.1	0	-0.1	-0.6	-1.51572	92	0.00025766	0.000487297	Apolipoprotein E
KAP3_MOUSE,	-0.1	-0.5	-1.5	0.8	0.5	0.2	0.9	0.6	0.7	1	0.8	0.8	-0.6	-1.51572	109	0.00060853	0.00109152	CaMK2 beta (cAMP-dependent protein kinase type II-beta regulatory subunit)
VGLU1_MOUSE,	-0.7	-1.4	-2	-0.1	0.1	-0.5	0	0.2	-0.1	0.2	0.1	0.1	-0.6	-1.51572	74	0.00072691	0.00128544	Vesicular glutamate transporter 1
RS9_MOUSE,	-1.3	-1.9	-2.2	0.2	0	-0.7	0.1	-0.1	-0.3	-0.2	0	-0.1	-0.6	-1.51572	77	0.001048	0.00181229	40S ribosomal protein S9
B8QI35_MOUSE,	-1.3	-2	-2.6	0.4	-0.1	-0.5	-0.1	0	0	0	0.4	0.1	-0.6	-1.51572	117	0.0012172	0.00208188	Liprin-alpha 3
SC22B_MOUSE,	-1.3	-2	-3.1	-0.1	-0.1	-0.7	0.2	-0.1	-0.1	0	-0.1	0	-0.6	-1.51572	66	0.0012708	0.00215006	Vesicle-trafficking protein SEC22b
MTCH2_MOUSE,	-0.6	-1.2	-1.7	0.3	0.2	-0.3	0.4	0.6	0.5	0	-0.3	0.3	-0.6	-1.51572	54	0.0042687	0.00678225	Mitochondrial carrier homolog 2
EAA2_MOUSE,	-0.7	-0.9	-1.3	-0.2	0.1	-0.5	0.1	0.2	0.2	0.1	0.1	0.2	-0.7	-1.6245	872	6.3978e-48	2.3559e-46	Excitatory amino acid transporter 2
AP2A2_MOUSE,	-1.2	-1.6	-2.2	-0.1	0	-0.7	0	-0.2	-0.2	0.1	0.2	0	-0.7	-1.6245	616	3.8876e-32	6.2401e-31	AP-2 complex subunit alpha-2
HS90A_MOUSE,	-1.3	-2	-2.8	-0.1	-0.2	-0.8	-0.1	0	-0.1	-0.1	-0.2	-0.1	-0.7	-1.6245	743	4.4856e-32	7.01996e-31	Heat shock protein HSP 90-alpha
SYT1_MOUSE,	-0.9	-1.2	-2	-0.4	-0.2	-0.8	-0.1	0.1	-0.1	0	0	0	-0.7	-1.6245	453	1.2949e-24	1.38792e-23	Synaptotagmin-1
PP2BA_MOUSE,	-0.6	-1.3	-1.6	-0.4	-0.4	-0.8	-0.3	0.4	-0.4	0.2	-0.2	-0.1	-0.7	-1.6245	542	2.6759e-23	2.61736e-22	Calmodulin-dependent calcineurin A subunit alpha isoform (Serine/threonine-protein phosphatase 2B catalytic subunit alpha isoform)
TBB6_MOUSE,	-0.6	-1.3	-2.1	0.3	0.2	-0.5	0.2	0.2	0.1	0.2	0.2	0.2	-0.7	-1.6245	766	3.8329e-23	3.69138e-22	Tubulin beta-6 chain
AP180_MOUSE,	-1	-1.3	-2	0.2	0.2	-0.4	0.2	0.2	0.2	0.4	0.5	0.3	-0.7	-1.6245	350	7.4738e-19	5.56976e-18	Clathrin coat assembly protein AP180
VPP1_MOUSE	-0.9	-1.4	-2	0	0.2	-0.5	0.1	0.2	0.1	0.3	0.3	0.2	-0.7	-1.6245	428	5.406e-18	3.76017e-17	V-type proton ATPase 116 kDa subunit a isoform 1
4F2_MOUSE	-0.2	-0.7	-1.2	0	0.3	-0.5	0.4	0.3	0.3	0.2	0.2	0.3	-0.7	-1.6245	197	2.7961e-13	1.52205e-12	4F2 cell-surface antigen heavy chain
CAPS1_MOUSE,	-1.5	-1.8	-3.1	0	0.2	-0.7	-0.5	-0.3	0	0.2	0.2	0	-0.7	-1.6245	307	6.2335e-12	3.07258e-11	Calcium-dependent secretion activator 1
VA0D1_MOUSE,	-0.9	-1.3	-2	-0.2	0.1	-0.6	0	0.2	0	0.1	0.1	0.1	-0.7	-1.6245	185	1.4342e-11	6.90622e-11	V-type proton ATPase subunit d 1
OXR1_MOUSE,	-1.2	-1.3	-2.1	0.2	-0.2	-0.8	0	-0.4	-0.1	0.1	0.1	0	-0.7	-1.6245	212	4.6956e-11	2.13003e-10	Oxidation resistance protein 1
MATR3_MOUSE,	-1.4	-1.9	-2.6	0.3	-0.2	-0.7	0.1	-0.2	-0.1	0	0	0	-0.7	-1.6245	204	3.2517e-08	1.08854e-07	Matrin-3
RTN4_MOUSE,	-1.3	-1.4	-2.5	0.3	0	-0.6	0	-0.4	-0.1	0.3	0.2	0.1	-0.7	-1.6245	125	1.9524e-05	4.42516e-05	Nogo (Reticulon-4)
STX1A_MOUSE,	0.2	-0.3	-1.3	0.8	0.7	0.3	1.1	0.8	1	1	0.6	0.9	-0.7	-1.6245	84	0.00038363	0.000708414	Syntaxin-1A
K1045_MOUSE,	-0.6	-0.5	-0.7	1.1	0.4	0.2	1	0.6	0.7	0.8	1.2	0.9	-0.7	-1.6245	63	0.000805	0.00141157	Protein KIAA1045
GSK3B_MOUSE,	-0.9	-1.7	-2.6	-0.2	-0.4	-0.8	-0.1	-0.1	-0.2	0	-0.2	-0.1	-0.7	-1.6245	48	0.0048358	0.00762522	Glycogen synthase kinase-3 beta
SNX1_MOUSE,	-0.6	-0.4	-1.2	0.1	0.3	-0.5	0.1	0.1	0.1	0.4	0.2	0.2	-0.7	-1.6245	49	0.0063232	0.00974956	Sorting nexin-1
RL13A_MOUSE,	-1.6	-2.2	-2.9	0.2	-0.3	-0.7	0.1	-0.1	0	0.2	-0.2	0	-0.7	-1.6245	29	0.032989	0.0448937	60S ribosomal protein L13a
HS90B_MOUSE,	-1.4	-2	-2.9	-0.2	-0.3	-1	-0.2	-0.1	-0.2	-0.2	-0.2	-0.2	-0.8	-1.7411	727	5.4045e-38	1.35329e-36	Heat shock protein HSP 90-beta
AP2A1_MOUSE,	-1.3	-1.6	-2.4	0.1	0.1	-0.6	0.1	-0.1	0	0.2	0.3	0.2	-0.8	-1.7411	639	7.0809e-35	1.34482e-33	AP-2 complex subunit alpha-1
SV2A_MOUSE,	-0.9	-0.4	-1.8	0	0.2	-0.5	0.3	0.4	0.3	0.3	0.3	0.3	-0.8	-1.7411	266	6.9241e-15	4.2495e-14	Synaptic vesicle glycoprotein 2A
NPTN_MOUSE,	-0.6	-1	-1.3	-0.3	0	-0.7	0	0.1	0.2	0	0.2	0.1	-0.8	-1.7411	140	8.7896e-10	3.52711e-09	Neuroplastin
AT1B2_MOUSE,	-0.4	-0.7	-1.3	-0.3	0.1	-0.5	0.1	0.3	0.3	0.2	0.2	0.2	-0.8	-1.7411	94	5.3892e-07	1.50609e-06	Sodium/potassium-transporting ATPase subunit beta-2
VINC_MOUSE,	-0.9	-0.7	-2	-0.3	-0.2	-0.8	-0.1	0.2	-0.1	0.3	0	0.1	-0.8	-1.7411	106	6.7403e-07	1.867e-06	Vinculin
CTNA2_MOUSE,	-0.4	-0.8	-1.5	-0.3	0.1	-0.5	0.2	1.3	0.3	0.3	0.2	0.3	-0.8	-1.7411	111	7.3206e-07	2.01881e-06	Catenin alpha-2
DNJC5_MOUSE,	-0.9	-1.5	-1.7	-0.2	0	-0.7	0.2	0.2	0.3	0.2	0.1	0.2	-0.8	-1.7411	56	5.6021e-06	1.36456e-05	Cysteine string protein
CALX_MOUSE,	-1.4	-1.9	-2.7	0.1	-0.1	-0.8	0.1	-0.1	0	-0.1	-0.1	0	-0.8	-1.7411	102	2.2225e-05	4.98668e-05	Calnexin
Q68EG0_MOUSE,	-0.8	-1	-1.8	-0.3	-0.5	-0.8	0.1	0.3	0	-0.2	0.1	0.1	-0.8	-1.7411	45	0.00012894	0.000265515	Protein Slc8a2 (sodium-calcium exchanger)
CADM2_MOUSE,	-0.1	-0.3	-1	-0.5	0.1	-0.5	0.2	0.5	0.3	0	0.3	0.3	-0.8	-1.7411	58	0.00014789	0.000297682	Cell adhesion molecule 2
PRRT2_MOUSE,	-1.1	-0.9	-2	-0.3	-0.1	-0.8	0.2	0.2	0	-0.1	-0.2	0	-0.8	-1.7411	37	0.0002199	0.000426436	Proline-rich transmembrane protein 2
SC6A1_MOUSE,	-0.9	-0.8	-1.6	-0.6	0.1	-0.7	-0.1	0	0.2	0.3	0.1	0.1	-0.8	-1.7411	37	0.0039315	0.00627836	Sodium- and chloride-dependent GABA transporter 1
SYPH_MOUSE,	-1.1	-1.4	-2	-0.2	0.1	-0.9	-0.1	0.1	-0.1	0	0.2	0	-0.9	-1.86607	109	1.2677e-11	6.15178e-11	Synaptophysin
CEND_MOUSE,	-0.7	-1.1	-1.6	-0.3	-0.3	-0.9	0.2	0.2	0.2	-0.5	-0.8	0	-0.9	-1.86607	76	6.0878e-11	2.7417e-10	Cell cycle exit and neuronal differentiation protein 1
SNG1_MOUSE,	-0.5	-1.3	-1.9	0.2	0.4	-0.5	0.3	0.4	0	0.4	0.5	0.3	-0.9	-1.86607	61	8.8864e-05	0.000186674	Synaptogyrin-1
PDE1A_MOUSE,	-1.2	-2	-2.7	0.2	0	-0.5	0.2	0.7	0.2	0.3	0.3	0.3	-0.9	-1.86607	53	0.00030095	0.00056575	Cam-PDE 1A, Calcium/calmodulin-dependent 3',5'-cyclic nucleotide phosphodiesterase 1A
OGT1_MOUSE,	-1	-1.4	-2.5	0	-1	-1	0.2	0.7	-0.1	0	0	0.1	-1	-2	100	7.3957e-09	2.70743e-08	O-GlcNAc transferase subunit p110
SNG3_MOUSE,	-1	-1.4	-2.2	0	-0.2	-0.8	0.3	0.1	-0.1	0.3	0.4	0.2	-1	-2	54	5.2707e-08	1.69203e-07	Synaptogyrin-3
TRAP1_MOUSE,	-1.2	-1.9	-2.9	-0.3	-0.2	-1.4	-0.2	-0.1	-0.1	-0.1	-0.2	-0.1	-1.3	-2.46229	61	4.518e-08	1.45787e-07	Heat shock protein 75 kDa, mitochondrial

## Sheet: Metabolomics_hippocampus
	PLF					PSF
Group	replicate 1	replicate 2	replicate 3	replicate 4	replicate 5	replicate 1	replicate 2	replicate 3	replicate 4	replicate 5
1,3-diphopshateglycerate	2.76859	-0.130912	-0.470977	0.245183	-0.279739	-0.453939	-0.35172	-0.342657	-0.606917	-0.376912
1-Methyladenosine	-0.651259	-0.456528	2.10172	-0.311783	-0.718297	-0.452848	-0.388994	-0.418411	-0.343081	1.63948
1-Methyl-Histidine	-1.94552	1.00216	-0.250572	-0.59883	0.162029	0.373646	-0.721303	1.60129	0.672209	-0.295114
2,3-dihydroxybenzoic acid	-0.981001	0.7985	-0.971854	-0.972875	-0.930026	2.06915	0.280186	0.267818	0.460528	-0.020421
2,3-Diphosphoglyceric acid	2.67712	-0.0162525	-0.610098	0.215709	-0.135713	-0.643849	-0.556215	-0.505121	0.19093	-0.616509
2-Aminooctanoic acid	-0.349115	1.63207	-1.38002	-0.449476	-1.00684	0.325875	0.16546	1.56234	-0.69435	0.194056
2-dehydro-D-gluconate	-0.718998	2.36099	1.05962	-0.615761	0.135583	-0.65866	-0.0236374	-0.648188	-0.183764	-0.707186
2-deoxyglucose-6-phosphate	-0.466258	-0.82321	-1.28838	-0.495087	-0.788102	-0.221491	0.996946	0.114936	1.72012	1.25052
2-Hydroxy-2-methylbutanedioic acid	-0.527139	-1.81118	-0.27658	-0.774078	-0.521614	0.56601	0.303542	0.40999	0.84003	1.79102
2-hydroxygluterate	0.593754	0.0504964	-0.725041	-0.959685	1.09362	-1.94459	0.91317	-0.481962	0.940453	0.519783
2-Isopropylmalic acid	-0.0109451	0.953771	1.93427	-1.29356	-1.32556	0.564398	-0.0420182	0.0168129	-0.0243743	-0.772799
2-ketohaxanoic acid	-1.09251	-0.864621	-0.0766659	-1.2123	0.527013	-0.158288	0.441638	-0.529388	1.03021	1.93491
2-keto-isovalerate	-0.112539	0.111853	2.32507	-1.32433	-1.13777	0.484725	0.339561	-0.196975	-0.320877	-0.168721
2-oxo-4-methylthiobutanoate	-0.154936	0.423351	-0.667143	-0.68038	-0.573462	1.22559	0.94561	1.25186	-1.89251	0.12202
2-oxobutanoate	-1.63855	1.25559	0.767432	-0.375485	-1.55167	0.639561	0.303282	0.484103	-0.59748	0.71322
3-hydroxy-3-methylglutaryl-CoA	-0.993896	0.840649	-0.53264	1.56042	0.976052	-0.754405	-0.677331	1.15007	-0.621911	-0.947013
3-methylphenylacetic acid	-0.881422	-0.976799	0.561611	-0.553665	-0.581541	-1.41178	1.28634	0.805103	0.38729	1.36486
3-phosphoglycerate	1.65752	0.0508632	-0.972011	1.66415	-0.219396	-1.08808	-0.772488	-0.351668	0.555405	-0.5243
3-phospho-serine	-0.0573376	0.256998	-0.871336	1.96439	-1.30934	-0.0619829	0.238893	0.923339	-1.28264	0.199018
3-S-methylthiopropionate	0.535109	1.09612	-1.5623	1.41407	0.423404	-1.675	-0.247171	0.132661	-0.0321839	-0.0847143
4-aminobutyrate	1.64851	-0.276903	-1.51283	-1.07634	-1.02849	0.992419	0.240886	0.767952	-0.0157206	0.260517
4-Pyridoxic acid	-0.550541	-0.196499	1.67989	0.977371	0.496887	0.148677	-1.58381	-0.498411	0.696758	-1.17033
5-methoxytryptophan	-0.411191	0.882646	0.716917	0.902263	-1.14504	1.7184	-0.118362	-0.765963	-1.26097	-0.518695
5-methyl-THF	0.0321428	-1.05312	-1.09788	1.05195	-0.538086	0.461708	2.08565	-0.824615	0.0797395	-0.197485
5-phosphoribosyl-1-pyrophosphate	2.4213	0.660652	0.583379	-0.621286	-0.2132	-0.862328	-0.419229	-0.425821	-0.875818	-0.247646
6-phospho-D-gluconate	0.608029	0.103188	-0.735738	1.2012	0.673355	-1.34485	-0.426097	-1.43204	1.45939	-0.106444
7-methylguanosine	0.00881035	-1.16073	-1.21951	0.533679	-0.307461	1.36262	1.45433	-0.727697	-0.773007	0.828965
acadesine	1.53212	-0.738822	-0.704505	-0.712317	-0.786755	-0.738148	1.1054	1.45106	-0.718048	0.310016
acetoacetate	-1.39848	0.519567	1.42768	-0.357877	-0.447343	-1.36618	1.03422	-0.36549	1.14149	-0.18759
acetoacetyl-CoA	-0.544928	-1.32907	0.752437	0.311719	-0.0904321	-0.613336	-0.422378	-0.764798	0.490601	2.21019
Acetylcarnitine DL	-0.232305	0.0104923	0.0504952	-1.03267	-1.51941	2.22821	0.073412	0.738597	-0.192604	-0.12422
acetyl-CoA	-0.0923178	0.147894	1.1447	-1.24734	-0.512649	-1.15138	-0.36342	0.704057	-0.52888	1.89933
acetylphosphate	-0.371225	-0.475419	1.10522	-1.35373	-0.922025	-0.850693	0.525898	1.53058	1.13365	-0.322253
aconitate	-0.438761	-0.688496	-0.0592475	-1.3522	-1.10561	-0.42983	0.642205	1.85157	0.740958	0.839419
adenine	0.265916	-1.20712	-1.64442	0.193768	-0.0002309	-0.551265	0.819622	-0.0573762	0.262041	1.91907
adenosine	-0.89475	-1.11376	-1.5624	-0.0776921	0.552291	1.38139	0.100125	1.45468	-0.202431	0.362549
adenosine 5-phosphosulfate	-0.422131	-1.12865	-0.424728	-0.55167	-0.136906	-0.874155	1.12701	-0.0872212	0.27931	2.21914
ADP	-0.767684	-1.01041	-0.400765	-0.669295	-0.750128	-0.755637	1.384	0.872298	0.427874	1.66974
ADP-D-glucose	2.05432	-1.00463	-0.1471	-0.824918	-0.245922	-0.351743	-0.0533472	-1.16745	0.910303	0.830488
a-ketoglutarate	-0.198095	0.163164	0.428966	0.138748	-0.47955	-0.641419	-0.501507	2.55965	-1.05577	-0.414183
alanine	-0.827046	-0.308621	-1.24307	-0.300046	-0.731367	2.18225	0.424488	0.736173	-0.497402	0.56464
allantoate	0.526042	-0.960741	1.62369	-1.26069	-0.273704	-1.28022	0.0242174	-0.00654213	1.33657	0.27137
allantoin	1.62343	1.21626	-0.396113	-0.37918	-1.42991	-0.19324	0.0111021	-0.521265	-1.02108	1.08999
Aminoadipic acid	-0.519169	1.52245	1.18148	-0.326172	0.298979	-0.677391	0.315697	0.632498	-1.89015	-0.538219
aminoimidazole carboxamide ribonucleotide	-1.4027	-0.314162	-0.0341396	-0.863835	0.657282	1.37312	0.0414385	-0.671029	1.76459	-0.550567
AMP	-0.381621	-0.0933349	0.100058	-0.483783	-1.25845	2.55029	0.246661	0.219245	-0.42912	-0.469953
anthranilate	0.963064	-1.74012	-1.71488	0.128793	0.441354	0.669468	-0.00378065	0.509605	1.04622	-0.299725
arginine	-0.113459	-0.577789	-1.6661	0.907537	0.108999	-0.027028	0.268676	-0.236021	-0.750495	2.08568
Ascorbic acid	0.105472	0.279718	2.00776	-1.58086	-1.27322	-0.115021	0.682588	0.297908	0.0319939	-0.43634
asparagine	-0.505849	-1.06446	-1.77668	0.0615745	0.233626	1.97508	0.113688	0.464206	-0.0173741	0.516188
aspartate	1.18718	0.629628	0.400229	-0.91799	-1.21921	1.05077	-0.620166	1.19873	-1.25365	-0.455526
ATP	-0.487755	-0.552385	1.21804	-0.689595	-0.45325	-1.08912	0.544712	1.61209	-1.10146	0.998723
Atrolactic acid	0.410079	-0.451282	0.295593	1.25305	0.0645729	-2.26867	0.86976	-0.368413	0.771579	-0.576276
betaine	-0.366377	1.09717	1.67035	-0.592668	-0.538401	1.3334	-0.832115	0.0851643	-0.806166	-1.05036
betaine aldehyde	-0.307266	2.50876	0.722031	-0.279148	-0.692973	0.165665	-0.833141	-0.264837	-0.842158	-0.176935
biotin	-0.497806	-0.446339	-0.432287	-0.486764	-0.608144	2.48827	0.897519	-0.387673	0.223043	-0.749822
Carbamoyl phosphate	-0.149435	-0.882705	-1.39665	-0.862444	-0.84903	0.22503	0.816343	1.02179	0.38094	1.69617
carnitine	-0.599394	2.2723	0.955965	-0.779243	-0.972733	0.587276	-0.236036	-0.413777	-0.638133	-0.176224
CDP	-0.388601	-0.702899	2.09155	-0.436282	-0.467224	-0.78338	0.955398	0.833312	-1.16076	0.0588908
CDP-choline	0.383959	0.0835015	2.3545	-0.926061	-0.321508	0.168798	-0.879929	0.582912	-0.446741	-0.99943
CDP-ethanolamine	0.838772	0.654212	1.54131	0.150998	-0.983361	-2.04166	-0.25301	-0.276142	0.435775	-0.066893
Cellobiose	0.0572473	-0.953165	0.245223	1.17852	1.95464	-0.950971	-0.912893	-0.930435	-0.132609	0.444444
cholesteryl sulfate	2.26061	-0.22245	-0.936073	-0.00383996	-0.458893	1.14239	-0.639794	-0.638054	-0.754378	0.250481
choline	0.504603	-1.34889	-1.5398	0.36121	-0.665926	1.77622	0.143997	0.106598	-0.205115	0.867091
Citraconic acid	-0.718798	-0.935466	-0.895771	-0.963972	-1.09875	0.843101	1.21138	0.598993	0.653399	1.30589
citrate	-0.944254	-1.05414	-0.462017	-1.03914	-1.12341	0.675845	0.944278	1.23853	0.842997	0.92131
citrate-isocitrate	-0.816138	-0.984846	-0.733007	-0.986695	-1.04733	1.23367	0.877275	0.303902	1.24127	0.911896
citrulline	1.04482	0.861599	-0.76564	1.41454	1.27964	-0.767067	-0.766571	-0.7668	-0.766215	-0.768307
CMP	-1.15462	0.598344	0.497803	0.0592523	-0.440254	2.36784	-0.235201	-0.167759	-0.691412	-0.833993
coenzyme A	-1.57481	-0.637664	1.79317	-0.977733	-0.267151	-0.339746	0.420696	0.199918	1.23084	0.152479
creatine	-0.275522	-0.274182	2.83174	-0.446416	-0.341553	-0.0777267	-0.360408	-0.285745	-0.389087	-0.3811
CTP	0.13999	0.771927	1.01473	-0.418683	-0.0801388	-1.99277	-0.600775	1.23467	-0.845122	0.77617
cyclic-AMP	-0.633302	0.296762	0.00912728	1.73461	0.495848	-1.68569	0.52803	-0.896003	0.888176	-0.737557
cystathionine	2.28324	0.826089	0.333496	0.306465	-0.169068	-0.939296	-0.627303	-0.386517	-0.566822	-1.06028
cysteine	2.36484	0.908657	-0.268425	-0.710521	-0.991232	0.129361	-0.236863	0.155573	-0.597461	-0.753934
Cystine	0.645971	-0.412749	-1.29371	-1.17575	-0.939909	0.992302	1.23669	0.247504	1.25889	-0.559239
cytidine	1.38452	0.484634	-0.103791	-0.238773	0.0828793	-0.980344	-0.499314	-1.20908	1.86608	-0.786812
cytosine	1.61919	0.491134	-0.357628	0.484275	-0.266801	-0.720359	-0.387626	-1.44388	1.46989	-0.888193
dAMP	-0.676467	0.851409	1.64103	-0.446588	-0.877213	-0.174832	0.161686	-1.57923	1.25709	-0.156893
dATP	0.396104	0.473144	0.153436	-1.06439	1.17744	0.756217	-1.09492	-1.10656	-1.07676	1.38629
dCDP	-0.972473	-0.732764	-0.9259	0.706233	-0.297822	0.892296	0.0991406	-0.393938	-0.564106	2.18933
dCMP	-1.18338	1.74772	-1.05294	0.222668	-0.341427	0.220057	1.43858	-0.883407	0.339055	-0.506924
dCTP	-0.182247	-0.533368	0.590715	0.814624	0.880074	-1.47218	0.150954	-0.391727	-1.43531	1.57847
deoxyadenosine	0.525203	0.604744	-1.30941	-0.817474	-0.807311	1.11565	-0.732258	-0.120071	1.85245	-0.311517
deoxyguanosine	0.634332	1.32523	-1.17189	0.35763	-0.900124	-1.3049	-0.567282	1.19712	0.914892	-0.485005
deoxyinosine	2.13793	-0.201366	0.00754329	-0.797765	-0.511981	-0.0798066	-0.548708	-0.622859	1.44964	-0.832622
deoxyribose-phosphate	0.741637	-0.0707506	0.197909	-0.0438114	0.474714	-1.8286	-0.594629	-0.460877	-0.435306	2.01972
deoxyuridine	-1.4393	0.587689	0.243918	0.416512	0.346136	0.59864	0.112528	-1.28107	-1.22988	1.64483
dephospho-CoA	0.204804	0.218052	2.08819	0.466501	0.655601	-0.923226	-0.541502	-1.28056	0.157323	-1.04517
D-erythrose-4-phosphate	-0.636823	-0.817636	2.12711	-0.817636	-0.493342	-0.136131	-0.0521876	1.48455	-0.483624	-0.174282
Dgdp	-0.651469	-1.26443	-0.129056	-0.841902	-0.661358	-0.569246	1.62964	0.660432	0.310231	1.51716
D-glucarate	0.096702	1.00498	1.54952	-0.547263	0.386382	-0.409335	0.654012	-0.0110068	-0.719596	-2.0044
D-gluconate	0.78597	0.479237	1.99329	-0.533178	-0.306345	-1.46841	0.289334	-1.14304	0.305196	-0.402052
D-glucono-1,5-lactone-6-phosphate	1.01943	0.15813	-0.0969467	1.35097	0.722296	-1.47555	-0.645133	-1.49954	0.79385	-0.327503
D-glucosamine-1-phosphate	-0.0198267	-0.392445	-1.55083	1.00614	0.204772	1.00726	-0.0867973	1.25466	0.231299	-1.65424
D-glucosamine-6-phosphate	-0.0490152	-0.242965	2.36977	-0.273884	-0.714298	-0.354191	0.451863	0.534564	-0.295336	-1.42651
D-glyceraldehdye-3-phosphate	0.675795	-0.766229	0.365784	0.148409	0.0582195	-1.1514	-1.42313	2.01571	-0.397441	0.47428
dGMP	-1.00325	-0.0291437	-1.35808	-0.347191	0.593577	-0.169188	-0.0335712	-0.349931	0.377078	2.3197
dGTP	-0.473064	-0.690292	1.34437	-0.545916	-0.460585	-1.09376	0.365803	1.56802	-1.0545	1.03992
dihydroorotate	-1.06106	-0.721741	0.0498952	-1.57199	-0.611644	1.71386	0.66485	0.878719	0.0680419	0.591069
dihydroxy-acetone-phosphate	0.123275	-0.461013	0.768252	0.308875	-0.223985	-1.36976	-1.21954	1.81162	-0.692454	0.954726
DL-Pipecolic acid	-0.00705503	-0.832689	-1.27221	0.0836085	-0.717605	-0.14307	0.180137	1.20907	-0.577992	2.07781
D-sedoheptulose-1-7-phosphate	1.828	0.550575	1.03321	-0.65461	-0.208251	-1.28164	-0.0410157	-0.831447	0.63994	-1.03477
dTDP	-0.958025	-0.893804	0.716691	-0.525827	0.277543	-1.45526	-0.0296522	1.18024	-0.0160968	1.70419
dTMP	-0.121526	0.349817	0.77862	-0.0331858	0.346456	-1.24709	0.0959216	-2.01848	1.55184	0.297625
dTTP	-0.949625	0.57493	-0.353822	-1.02045	-1.19039	0.0460911	0.218488	0.61882	-0.12046	2.17642
dUMP	1.23903	0.142268	-1.34433	0.28099	1.18202	-1.96013	0.481533	-0.011422	0.20366	-0.213622
dUTP	0.920718	-0.85611	1.6887	0.841329	1.00118	-0.854747	-0.831094	-0.84199	-0.814085	-0.253898
ethanolamine	0.754712	0.0913629	-0.528395	-0.57982	-1.02251	0.923949	1.50745	0.210916	-1.83402	0.476357
FAD	-0.144252	-0.676059	0.21517	1.45292	0.0350127	-0.239057	-0.196838	-2.07027	0.235468	1.3879
Flavone	-0.884357	-0.77359	-0.666989	-0.691255	-0.92249	-0.115746	1.94644	0.2127	1.2658	0.629483
folate	-1.0771	-1.0384	-0.540183	-1.00963	-0.676938	1.33801	0.565019	1.01041	0.065947	1.36286
fructose-1,6-bisphosphate	-0.628558	-0.12323	1.62752	0.119278	0.509315	-1.40567	0.723748	-1.23642	1.08824	-0.674218
fructose-6-phosphate	-0.364339	-0.420387	2.52514	-0.265707	-0.510304	-1.14999	-0.141505	0.542173	0.294697	-0.509781
fumarate	-0.0684405	0.437692	2.47451	-1.14719	-0.80295	0.253306	-0.699292	-0.400565	0.0266821	-0.0737485
GDP	1.01453	0.250596	1.47521	-1.04903	-0.529894	-1.80357	0.311548	0.0265194	-0.538458	0.842538
Geranyl-PP	-0.502511	-0.606696	-1.59976	-0.533918	-0.612298	-0.2496	1.37323	1.08184	0.241336	1.40838
glucono-1,5-lactone	-0.321417	-1.26105	1.36984	0.538323	-0.805054	-0.573742	-0.377468	-0.989109	0.970408	1.44927
glucosamine	-0.704293	-1.09779	-1.09441	-0.660107	-1.007	1.36647	0.664806	1.06447	0.477324	0.990535
glucose-1-phosphate	-1.09869	-0.838114	0.203862	-0.908953	-0.855441	1.64015	0.233607	1.62816	-0.220634	0.216058
glucose-6-phosphate	-0.983015	-0.721523	1.98008	-0.383466	-0.456069	-0.487988	-0.0168098	1.64493	-0.540215	-0.0359235
glutamate	-0.592314	-0.811989	-0.963158	-0.051059	-0.714138	1.2094	0.468934	0.759717	-1.07548	1.77008
glutamine	-0.174356	-0.372603	-0.503556	-0.947039	-1.30703	2.06469	0.329213	0.79285	-0.635748	0.753577
glutathione disulfide	1.97967	0.428549	-1.14351	0.553355	0.287535	-0.904942	-0.227702	-1.43709	0.512291	-0.0481533
glutathione	-1.56164	0.5265	-0.184007	-1.39001	-0.60103	-0.348841	0.356229	1.47404	1.00782	0.720946
glycerate	-0.508436	1.55368	2.01018	-0.688515	-0.218412	-0.351749	-0.509213	0.0964445	-0.236477	-1.1475
Glycerophosphocholine	-0.374103	-0.566528	-0.778074	-0.748519	-1.18418	1.98072	0.0667187	0.977501	-0.354483	0.980943
glycolate	-0.967547	1.05396	-0.873639	1.23852	-0.984022	-0.918789	1.06488	-0.910326	0.789293	0.507669
glyoxylate	-1.22639	0.0763515	1.86114	-0.103921	-1.31141	-0.717646	0.596011	-0.0464492	1.15825	-0.285926
GMP	0.200019	-0.584117	1.33402	-1.08871	-0.705042	2.0636	-0.406027	0.173308	-0.1646	-0.822441
GTP	0.277634	0.136601	0.861351	0.060678	-0.964265	-2.0129	-0.306084	1.32499	-0.442107	1.06411
Guanidoacetic acid	0.372544	0.749322	-0.205022	0.993635	0.590533	-1.2557	-0.384507	-1.24678	-1.14269	1.52867
guanine	1.23539	-0.151928	0.0261072	-1.04043	0.510629	1.48572	-1.04866	0.185591	0.40933	-1.61176
guanosine	1.22957	0.513242	-0.488241	-1.54672	-0.862742	0.799897	-0.430732	0.689085	1.17634	-1.07969
guanosine 5-diphosphate,3-diphosphate	-0.813141	0.265682	-1.46826	-0.801433	-0.839332	-0.403183	1.04627	0.622215	0.833366	1.55781
hexose-phosphate	1.0892	0.54079	1.58659	-0.243001	-0.0863306	-1.52598	-0.571563	-0.685217	0.898315	-1.00281
histidine	0.427038	-0.703361	1.04887	-0.00899281	-1.00534	0.769995	-1.31245	1.57875	0.34048	-1.135
histidinol	-0.781448	-1.12033	-0.128074	0.905741	0.271351	-1.02723	-0.243321	2.25788	-0.0330916	-0.101485
homocysteic acid	0.891509	0.042401	0.236522	0.477114	-0.352774	-0.525168	0.0327428	-2.21645	1.60316	-0.189052
homocysteine	1.31864	-1.01978	0.472639	-1.01545	-1.12275	1.3597	0.834135	-0.802555	-0.520795	0.496217
homoserine	-0.379412	-0.684598	-0.148605	-0.854288	-0.568764	2.55093	0.585501	-0.153197	-0.608564	0.260997
Hydroxyisocaproic acid	-0.00837668	1.02818	0.785701	0.247454	0.637365	-1.56996	-0.0558457	-1.82452	-0.241455	1.00146
Hydroxyphenylacetic acid	-0.473147	0.161347	-0.720449	-1.10204	-0.325527	-1.60921	1.21243	0.947206	0.698791	1.2106
hydroxyproline	-0.00782356	2.62724	-0.592735	0.385806	-0.273653	-0.437057	-0.262604	0.100041	-0.585301	-0.953908
hypoxanthine	1.34411	0.420909	-0.658401	-1.41275	1.2228	-0.427161	-1.05942	0.802097	0.63105	-0.863243
IDP	-0.52417	-1.00065	-0.473265	-0.742045	-0.865183	-0.751678	1.4708	0.490359	0.772452	1.62338
Imidazoleacetic acid	-0.912128	-0.898333	-0.187843	0.184958	2.4715	0.395315	0.326499	-0.895633	-0.220941	-0.263392
IMP	-0.811822	-0.336561	-0.870912	-1.03422	-0.152671	1.78053	-0.126643	-0.716027	0.905498	1.36283
indole	-1.06269	-0.533006	-1.16973	1.77457	0.0446207	-0.309681	0.868458	-0.612575	-0.319072	1.31911
Indole-3-carboxylic acid	-0.243833	0.729957	1.24774	0.316701	-0.592682	-0.642939	1.37865	0.469198	-1.73129	-0.931506
Indoleacrylic acid	2.47399	-0.702203	0.902802	-0.562436	-0.213693	0.157205	-0.291079	-0.4896	-0.483725	-0.791261
inosine	0.442488	0.440019	0.106173	-1.99137	-1.01407	1.35635	-0.050707	1.10477	-0.679093	0.285433
isocitrate	1.39008	-1.1759	0.05744	0.602047	0.132168	-1.17563	-0.134058	-0.970152	1.67356	-0.399546
Kynurenic acid	0.641834	0.254461	2.34281	-0.325724	-0.546913	-1.1435	-0.473459	-0.927385	0.421894	-0.244023
Kynurenine	-1.01217	0.0893176	-0.73752	0.501191	-0.422578	2.29961	-0.823676	0.456552	-0.790676	0.43995
lactate	-0.456778	-0.363438	2.0786	-1.11808	-0.768095	-0.942662	0.781418	0.166646	0.934867	-0.312476
L-arginino-succinate	-0.580112	-0.615783	-0.475191	-0.0673214	-0.57597	2.49261	0.809354	0.146537	-0.874852	-0.259268
leucine-isoleucine	0.254347	-0.542591	-1.53908	-0.214241	-0.857596	-0.803493	1.82581	0.586681	0.23575	1.05442
lysine	0.651285	-0.533514	-1.68937	1.75191	0.092292	-0.920509	0.381541	-0.513024	-0.242642	1.02203
malate	-0.60515	-0.546479	2.18583	-0.880981	-0.600031	1.289	-0.350655	-0.438483	-0.497159	0.444111
Maleic acid	0.133146	0.576997	2.25114	-0.761795	-0.872061	-0.581461	0.519853	-1.25918	-0.156572	0.149935
malonyl-CoA	0.314387	1.73592	-0.20607	0.148211	-1.1266	-0.911709	-0.769465	-0.89205	0.19132	1.51606
methionine	-0.129144	-0.696091	1.01299	1.66661	-1.08025	-1.38755	-0.178055	0.234115	-0.546216	1.1036
Methionine sulfoxide	-0.0694572	0.682938	0.175506	-2.01863	-0.695991	0.289806	1.49968	1.06151	-0.621922	-0.303445
Methylcysteine	0.212271	-0.860054	1.89234	-0.194937	-0.0712536	-0.972151	1.34257	0.356171	-0.489598	-1.21536
Methylmalonic acid	0.323822	-0.192893	1.86505	-1.10879	-0.456751	-1.04709	0.309063	0.279988	1.1694	-1.14179
myo-inositol	0.0930805	-0.905636	-1.23983	-0.847799	-1.05726	-0.00177125	1.2201	1.18448	0.186842	1.36779
N-acetyl spermidine	1.51282	-0.175809	1.18971	-0.922416	-0.615673	-0.957153	-0.585862	1.31408	0.236746	-0.996447
N-acetyl spermine	1.8056	-0.408893	-0.201457	0.302897	-1.06892	0.712558	-0.746245	0.954318	0.165106	-1.51496
N-acetyl-glucosamine	0.360858	1.01489	-0.850566	-0.538264	-0.583452	-0.39204	2.25899	-0.104632	-0.0637745	-1.10201
N-acetyl-glucosamine-1-phosphate	-0.644982	-0.613318	0.558545	0.408947	1.10178	-1.49843	-0.707677	-0.925705	1.49098	0.829866
N-acetyl-glutamate	0.356513	0.0745751	-2.11134	-0.69525	-0.817175	0.216344	1.60399	0.543067	0.420199	0.40908
N-acetyl-glutamine	1.74868	0.0895028	0.22538	-0.0650744	-0.980136	1.47706	0.316438	-0.930774	-0.918374	-0.962708
N-Acetyl-L-alanine	0.547763	-0.462536	-0.863217	-1.76822	-0.71931	0.481096	0.751943	0.534515	-0.223719	1.72169
N-acetyl-L-ornithine	1.25911	-0.566633	-0.116295	-0.218808	2.31506	-0.55779	-0.404349	-0.475037	-0.294017	-0.941239
N-Acetylputrescine	0.0588669	-0.716254	-0.0298649	-0.666139	-0.10612	2.63406	0.118294	0.154362	-0.676975	-0.770228
NAD+	0.376043	0.720872	2.37783	-0.508483	-0.411158	-0.505583	-0.11149	-1.15346	0.0266249	-0.811194
NADH	-0.96604	-0.837548	-0.297523	-0.681757	-0.334455	1.1031	-0.0106142	2.28888	-0.455537	0.191488
NADP+	-0.652181	1.42181	1.74264	-0.213917	0.29287	-1.35333	-0.394597	-0.282232	0.481213	-1.04228
NADPH	1.54668	0.155704	-0.440642	0.574217	-0.345423	-1.59275	-1.09764	-0.560694	1.28927	0.471273
N-carbamoyl-L-aspartate	1.26284	-0.610902	1.53064	-1.50775	-0.3403	0.421617	0.71721	-0.799659	0.272048	-0.945747
nicotinamide	0.788694	0.0230596	-1.07422	-1.3137	-1.14188	1.91139	-0.175834	0.489844	-0.0258471	0.518497
Nicotinamide ribotide	1.38886	-0.449528	-1.85679	-0.571218	-0.550883	1.2741	0.7092	-0.635759	0.450028	0.241989
nicotinate	0.0742401	0.863985	1.53403	-0.752741	-0.276063	-0.197282	-1.99958	-0.537869	0.859772	0.431505
O8P-O1P	0.774846	0.0879991	1.00656	-0.243579	0.573403	0.0133892	1.27225	-0.827373	-2.08904	-0.56845
O-acetyl-L-serine	-0.492771	0.0649853	-1.59844	1.60199	-0.782867	-0.601444	1.59738	0.266931	-0.155387	0.0996182
OBP	1.04539	0.914388	0.118983	-0.152342	1.01992	-0.928844	-0.510113	-2.12205	0.60605	0.00861963
ornithine	1.20182	-1.59595	-1.62006	0.0593118	-0.191664	0.868609	0.144393	0.228017	-0.291021	1.19654
orotate	-0.469142	-1.32413	-1.32184	-0.391307	-0.843322	0.846301	0.913059	0.542625	1.51071	0.537045
oxaloacetate	0.0885853	1.36075	-1.80852	0.302677	0.510382	0.301314	-1.49609	1.05987	-0.0747041	-0.244255
p-aminobenzoate	0.261618	1.61439	0.0662292	-1.10804	-0.461231	1.52103	-0.230192	0.457711	-0.896389	-1.22512
pantothenate	0.481359	2.0753	0.529336	0.300316	0.700415	-0.429361	-0.766734	-1.04845	-1.0479	-0.794283
phenylalanine	-0.791494	-0.62088	-1.00538	1.97924	-0.547902	-0.215301	0.0589233	-0.014719	-0.431128	1.58864
Phenyllactic acid	-0.990192	-1.16114	-0.37209	1.68816	0.626074	-0.841726	1.30895	-0.724279	0.576505	-0.110265
Phenylpropiolic acid	1.01176	-0.96659	-0.204135	0.172402	-0.986898	-0.705429	1.34735	-1.19468	0.0242759	1.50194
phosphoenolpyruvate	2.41266	-0.320389	-0.792068	0.890632	-0.540112	-0.255642	-0.896689	0.242216	-0.0858982	-0.65471
Phosphorylcholine	-0.961908	-0.443891	-1.80822	-0.40921	-0.415527	1.14057	1.07206	0.421204	0.130888	1.27404
p-hydroxybenzoate	-0.943658	-1.26331	-0.288763	0.638503	-0.307925	-0.534654	1.08751	0.334938	-0.690062	1.96743
proline	0.82442	-1.39573	-1.81059	-0.0814097	-0.19501	0.974474	0.901364	0.382869	-0.52851	0.928123
propionyl-CoA	-0.827872	-0.290099	0.767342	-1.34644	-0.772568	-0.475053	0.256154	1.28565	-0.371783	1.77468
purine	-0.94818	-0.945188	-1.22029	1.83402	1.15349	-0.109323	0.547695	-0.155595	-0.659653	0.503029
putrescine	-1.00962	-0.763007	0.0631578	-1.17504	0.993157	1.04792	-0.440386	1.55467	-0.935947	0.665093
pyridoxine	-0.657125	-0.544547	-0.436203	-0.460866	-0.695881	-0.542419	0.447292	2.13428	1.39014	-0.63467
Pyroglutamic acid	-0.342708	-0.405233	-0.511935	0.0979403	-0.226998	-0.378293	-0.246529	-0.404738	-0.388078	2.80657
Pyrophosphate	-0.870359	-0.0725746	-0.0994633	-0.332643	-0.0926866	-1.51903	1.0467	-0.125875	2.16327	-0.0973339
pyruvate	-0.382549	0.0473313	0.766891	0.0933943	-1.95803	0.332523	1.28572	0.941832	-1.31681	0.189698
quinolinate	0.467758	-0.772268	-1.15193	1.08032	-0.470994	1.74349	0.273321	-0.425677	0.601769	-1.34579
riboflavin	-0.601308	-0.524195	-0.596748	-0.146435	-1.0513	1.93927	0.360335	1.56032	-0.708612	-0.231327
ribose-phosphate	2.14685	-0.374008	-0.492652	-0.85071	-0.183379	-0.639518	-0.897369	0.151539	1.39574	-0.256497
S-adenosyl-L-homocysteine	1.89268	-0.430563	-0.451673	0.881188	1.03619	-1.27081	-0.0136779	-1.1437	0.00532303	-0.504961
S-adenosyl-L-methionine	-0.808664	-1.00621	-1.63823	0.655323	0.0632114	-0.0962052	0.567147	0.399245	-0.0648247	1.92921
sarcosine	-0.399877	-0.575743	-1.3244	-0.877904	-0.944887	1.86599	0.633096	0.840133	0.079146	0.704443
SBP	1.15947	0.187211	0.534357	-0.600879	-0.308414	-1.59804	-0.495452	-0.296561	1.93102	-0.51271
serine	-0.861	0.427668	-1.24089	-0.822542	-1.09847	1.67167	0.546781	0.489185	-0.236683	1.12428
shikimate	-0.31597	0.151961	-0.483108	-0.378266	-0.854222	-0.299263	2.74853	-0.0995602	-0.292203	-0.177896
shikimate-3-phosphate	2.40674	0.438688	0.220019	-0.466047	-0.352667	-1.36893	-0.559345	-0.615989	0.234332	0.0631972
S-methyl-5-thioadenosine	-1.24005	0.162614	-0.777408	-0.0613478	0.466366	-0.130519	-1.20711	1.38897	-0.356455	1.75493
sn-glycerol-3-phosphate	-0.281772	-0.298052	0.78479	0.22081	0.839651	-2.40596	0.342271	-0.614514	1.007	0.405768
spermidine	0.667529	0.953542	1.58862	-1.10215	-1.16977	-0.95154	0.33799	0.47934	0.293218	-1.09678
spermine	-0.676742	2.02517	-0.517139	0.121459	-0.704741	1.61137	-0.567205	-0.0836268	-0.548029	-0.66052
S-ribosyl-L-homocysteine	-0.782933	1.01155	-1.57118	-0.0489637	-0.15176	-1.03655	0.753368	1.70215	0.463852	-0.339525
succinate	0.778818	0.0543044	1.65368	-1.21921	0.0359605	-0.805507	-0.201369	-0.274265	1.29325	-1.31566
succinyl-CoA	0.256451	-0.597842	1.35533	-0.773488	-0.119013	-1.90661	-0.129415	0.606835	-0.137394	1.44514
taurine	-0.329898	-0.0615447	-0.999922	-1.33807	-0.866381	1.55396	0.0209801	0.220541	0.105807	1.69453
Taurodeoxycholic acid	0.822571	1.10829	-0.479397	-0.0141151	-0.633415	-1.69798	-0.0850781	1.06686	-1.14646	1.05872
thiamine	1.94503	1.44282	-0.791339	-0.295546	-0.193717	-0.797072	-0.31995	-0.795998	0.607826	-0.802052
Thiamine pyrophosphate	-1.60332	-1.83275	0.928401	0.941662	0.870031	-0.132341	-0.11723	0.0997916	0.134849	0.710906
threonine	-0.215356	-0.443739	-1.49951	1.30011	-1.43042	0.996833	0.93255	0.342983	-0.620492	0.637048
thymidine	-1.04292	-0.967012	-0.893957	-0.305378	-1.06906	0.123136	1.01599	0.640284	1.67505	0.823872
trans, trans-farnesyl diphosphate	-0.339684	0.882953	1.93114	-1.25939	0.0024593	-0.638578	-0.198629	-0.743979	1.10995	-0.746246
trehalose-6-Phosphate	0.214812	0.0379696	-0.0983533	0.527463	1.70018	-1.91648	-1.28082	0.065033	0.0793824	0.670805
trehalose-sucrose	0.739402	2.53339	-0.733487	-0.780228	-0.650745	0.158128	-0.199623	-0.241641	-0.387173	-0.43802
tryptophan	-1.14597	0.0724094	-1.13658	2.06594	-0.747027	-0.13002	1.03649	-0.186246	-0.374389	0.545392
tyrosine	0.0600603	-0.477351	1.69555	-0.620319	-0.592563	0.615188	0.865893	0.940633	-1.08251	-1.40458
UDP-D-glucose	-1.32538	-0.249911	0.298674	0.653195	1.73183	-0.949299	-1.27822	-0.266965	0.470617	0.915455
UDP-D-glucuronate	-0.710901	-0.978487	0.777795	-0.877182	1.13156	-1.13057	-0.210264	-0.474736	1.60869	0.864103
UDP-N-acetyl-glucosamine	-0.460042	-0.910765	1.1417	0.556846	0.572894	-1.40278	-0.977377	-0.685584	0.708271	1.45684
UDP	-1.10101	-0.832451	0.2307	-0.203206	-0.157779	-0.37177	1.67192	0.459838	-1.22367	1.52743
UMP	-1.64913	-0.230425	-0.410818	1.25262	0.483196	-0.0941156	0.974216	-1.12268	-0.528769	1.32591
uracil	-0.919379	-0.911093	-0.903119	0.687456	1.15694	1.40609	0.987726	-0.909471	-0.906265	0.311121
Urea	-0.852488	2.72584	-0.474805	-0.345692	-0.244092	0.226671	-0.116222	-0.457024	-0.401345	-0.0608427
Uric acid	0.224974	0.18154	2.153	0.171338	-0.692949	-1.2644	-0.26588	0.724637	0.0233151	-1.25557
uridine	0.928607	0.212823	0.962879	-1.12791	-0.0729305	-0.549791	-0.675662	0.817267	1.22518	-1.72046
UTP	-0.545556	-0.808636	0.773397	1.66211	0.322733	-1.67926	0.0818573	0.617389	-1.01386	0.58982
valine	0.752102	-1.41891	-1.67185	0.218399	0.0745714	-0.0484352	1.85329	0.275932	-0.189192	0.154099
xanthine	1.14182	-0.740749	-1.15381	-0.385353	-0.597714	0.136897	0.277737	2.1329	-0.815688	0.00395674
xanthosine	-0.464635	-1.1635	-0.73658	-0.627445	-0.22672	0.453265	0.544724	0.143538	2.41022	-0.332867
xanthosine-5-phosphate	0.807059	-0.723301	-0.610479	-0.636161	0.340275	2.28331	-0.682644	-0.700354	-0.655003	0.577296
Xanthurenic acid	-0.625832	-0.346217	-0.0699016	-1.56245	-0.986599	0.197316	1.62996	1.40312	-0.231708	0.59231

## Sheet: Metabolomics_prefrontalcortex
	PLF					PSF
Group	replicate 1	replicate 2	replicate 3	replicate 4	replicate 5	replicate 1	replicate 2	replicate 3	replicate 4	replicate 5
1,3-diphopshateglycerate	2.79668	-0.198002	-0.444257	-0.343284	-0.463356	-0.141419	0.00116883	-0.439754	-0.158822	-0.608961
1-Methyl-Histidine	-1.53188	-0.0895761	0.68049	1.65963	0.51393	-1.52603	-0.229231	0.852822	-0.182778	-0.147377
2,3-dihydroxybenzoic acid	-0.202027	-0.0205523	-0.128957	0.181213	-1.35576	2.40429	-0.134499	-0.0946792	0.401054	-1.05009
2,3-Diphosphoglyceric acid	2.84412	-0.248349	-0.330057	-0.326079	-0.263245	-0.365332	-0.299612	-0.349953	-0.31918	-0.342311
2-Aminooctanoic acid	-0.662501	-0.473373	-1.07904	0.245851	-0.00221027	2.48869	-0.588346	-0.423429	0.61531	-0.120951
2-dehydro-D-gluconate	0.23195	-0.979244	-1.23044	1.59522	0.9461	0.410818	-1.25319	-0.144355	-0.557804	0.980941
2-Hydroxy-2-methylbutanedioic acid	0.146062	0.0970779	0.0882183	-1.70833	-1.52218	1.08751	1.5291	-0.067048	-0.0894163	0.439006
2-hydroxygluterate	-0.365789	2.24723	-0.0620407	0.367387	0.252768	-1.23109	-0.821425	0.821239	-0.700901	-0.507377
2-Isopropylmalic acid	1.27303	-1.69341	-0.644993	0.237097	-0.0272314	1.71565	0.353789	-0.396102	-0.89822	0.0803798
2-ketohaxanoic acid	-0.749823	1.19264	-0.515953	-0.737424	1.98314	-0.849147	-0.605652	0.909167	-0.0292938	-0.59766
2-keto-isovalerate	-0.407672	0.619278	-1.51598	1.53409	-0.554687	0.138319	-0.489841	1.65824	-0.479921	-0.501823
2-oxo-4-methylthiobutanoate	0.648783	-0.646374	-0.915145	0.0362952	-0.0640834	-0.83117	-0.790225	-0.651176	1.1499	2.06319
2-oxobutanoate	0.60833	-1.02577	-0.209645	0.445182	0.129082	2.12471	0.544333	-1.11404	-0.487598	-1.01458
3-methylphenylacetic acid	0.539688	-1.01158	-0.454954	2.47542	-0.620133	0.249306	-0.577011	-0.724809	-0.0759297	0.2
3-phosphoglycerate	2.19725	-0.602485	-1.07988	0.897529	-0.753384	-0.768226	0.617996	-0.274141	-0.429603	0.194946
4-aminobutyrate	-1.71888	1.20874	0.305348	0.140142	0.919245	-0.00975851	-0.887964	1.25801	-0.0988264	-1.11605
4-phosphopantothenate	-0.887898	-1.10712	0.858253	-1.07179	1.13911	0.672918	1.2779	-0.456862	0.62987	-1.05438
4-Pyridoxic acid	1.93887	0.969579	-0.968569	-1.01514	-0.77001	1.08934	-0.54973	0.00789964	-0.308305	-0.393929
5-methoxytryptophan	-0.577883	2.03873	-1.1955	0.00193212	1.02346	0.585193	-1.18739	-0.50678	-0.151121	-0.0306277
5-phosphoribosyl-1-pyrophosphate	-0.251434	-0.224494	-0.698863	0.617133	-0.827495	0.379176	-0.0173448	-0.348072	2.43595	-1.06456
6-phospho-D-gluconate	-0.0927475	1.09624	1.06729	0.489598	0.194327	-2.10576	-0.866212	0.945481	-0.24275	-0.485461
7-methylguanosine	-1.71398	2.18089	0.151634	0.347742	0.326331	-0.64522	-0.0308006	-0.0342432	0.192339	-0.774696
acadesine	-2.02203	0.866472	1.16767	0.147772	1.10981	-1.08486	0.124597	0.177783	-0.560541	0.0733194
acetoacetate	-1.2109	-0.682615	0.037307	-0.910005	0.2214	0.662163	-1.2611	0.322479	1.60637	1.2149
Acetylcarnitine DL	0.359412	-0.942064	-0.720916	-0.808499	0.777684	2.08409	-0.453409	-0.448649	0.925664	-0.773312
acetylcholine	-1.38282	0.753173	-0.382041	-0.59426	1.83602	-0.00539615	-0.99123	0.246012	1.11814	-0.597595
acetyl-CoA	-0.418292	-0.862427	1.70092	1.34803	0.310843	0.210186	0.0800433	-1.53849	0.0903934	-0.921203
Acetyllysine	-0.921991	1.54192	-0.389849	0.244407	0.345386	-1.20981	-0.223453	-0.875225	1.75768	-0.269066
acetylphosphate	-0.95171	2.08686	1.3116	-0.516918	-0.0873567	-0.942655	-0.341442	0.450743	-0.389163	-0.619957
aconitate	0.0569286	0.302995	-0.672202	2.71805	-0.11675	-0.446086	-0.458564	-0.420451	-0.505188	-0.458727
adenine	-0.865122	-0.467007	-0.0994731	0.179312	-0.0275997	-0.687272	0.0592371	2.63421	-0.7581	0.0318116
adenosine	0.0854038	2.04413	0.475022	-0.908669	-0.766965	0.390073	-0.670152	-0.149586	0.851832	-1.35109
adenosine 5-phosphosulfate	1.15079	-0.777196	-0.287572	0.445772	-0.280369	-0.760509	1.52833	0.553429	-1.84806	0.275385
ADP	1.06289	-0.988737	1.50489	0.707361	0.136434	-1.4683	-1.0844	0.63146	-0.606204	0.104601
ADP-D-glucose	0.0209817	-0.914141	0.315244	2.03688	-0.911405	-1.10704	-0.519071	1.05324	0.502729	-0.477421
a-ketoglutarate	-0.360766	1.08122	0.551609	0.557025	0.551479	0.31241	-0.103423	-2.56636	0.19739	-0.220589
alanine	-1.55442	0.542758	0.17405	-0.97528	0.951045	1.74891	-0.683058	0.144401	0.456836	-0.805241
allantoate	-0.987313	0.338703	-0.280037	-0.729855	-0.557343	-0.856813	1.07316	1.94896	0.832489	-0.781956
allantoin	-0.916447	2.40944	0.0458523	-0.471256	0.709578	-0.738636	-0.0795354	0.152522	-0.0898675	-1.02165
Aminoadipic acid	-0.269795	-0.709932	-1.15746	-0.390207	0.644766	1.1794	-0.465145	0.976217	-1.3069	1.49906
aminoimidazole carboxamide ribonucleotide	-0.199645	-0.15689	0.0399049	2.28872	0.124681	-0.94722	0.261339	0.639403	-1.34446	-0.705832
AMP	-0.602978	-0.76884	-0.867233	0.0667998	0.240958	0.431634	0.196624	-0.993103	2.44871	-0.152573
anandamide	-0.903758	-1.08996	-0.0849045	-1.05996	0.0845857	-0.910783	1.1688	1.17144	0.115902	1.50864
anthranilate	-2.09212	0.0738162	-0.399178	0.154943	-0.159934	-0.189457	0.224696	1.75516	-0.405747	1.03782
arginine	-0.940837	2.08577	0.693839	0.179876	-0.0251093	-0.442872	-1.15871	0.593935	-1.15345	0.167554
Ascorbic acid	1.32268	-1.88099	-0.584099	-0.0283909	-0.63582	0.789318	1.10265	0.0885132	-0.830007	0.656151
asparagine	-1.00817	1.49775	0.672523	0.665937	-0.113733	0.413078	-1.69318	0.880148	-0.378151	-0.936208
aspartate	0.643439	0.157567	-0.0308459	-0.986059	-0.797973	1.67959	-1.51138	-0.631186	0.315989	1.16086
ATP	1.459	-0.911505	1.72907	0.408184	0.589669	-0.365821	-0.845864	-0.283696	-0.779538	-0.999499
Atrolactic acid	0.877257	-0.246135	1.9254	-0.214255	0.0289454	-0.642414	-0.663296	0.903216	-1.62058	-0.348136
betaine	0.0642751	-0.394347	0.4989	-0.748764	1.16465	1.94386	-0.521028	-0.654665	0.123755	-1.47663
betaine aldehyde	1.5788	-0.602598	-0.79869	-0.255733	-0.0877588	1.79881	-1.05154	-0.723901	-0.456705	0.59932
biotin	-0.248189	-0.397099	-0.294572	-0.167728	-0.622765	-0.32019	-0.147731	-0.365068	-0.256996	2.82034
Carbamoyl phosphate	-0.62086	-0.62073	-0.620869	-0.621001	-0.620675	1.49251	-0.620815	-0.621014	1.4662	1.38725
carnitine	0.451333	0.34038	0.232842	0.417908	0.0598143	1.15188	0.0033993	0.0169048	-2.66849	-0.00596772
CDP	-0.666313	1.02201	1.0313	1.85595	-0.702184	0.0620702	-0.597967	-1.18353	0.0425818	-0.863921
CDP-choline	2.19353	-1.14978	-0.701355	-0.630186	-0.480677	-0.045814	1.11814	-0.27893	-0.468475	0.443539
CDP-ethanolamine	1.4111	-0.698108	-0.191035	-0.570641	-0.0640467	0.71846	0.142753	0.989179	-2.11992	0.382258
Cellobiose	-0.85671	-0.279617	-0.015853	0.646394	-0.963221	-0.862372	-0.987398	2.04478	0.381368	0.892628
cholesteryl sulfate	-1.16515	-0.707625	-0.157767	-1.22068	-0.267752	1.30945	1.37664	1.33571	-0.383196	-0.119627
choline	1.02906	-1.11256	-0.117142	-0.370173	-0.966889	1.60249	0.485641	0.116048	-1.46863	0.802149
Citraconic acid	0.0678986	-0.478018	-1.22488	-1.62675	0.609044	1.40545	1.35028	0.147874	-0.57123	0.320331
citrate	1.85308	-0.521317	-1.25839	-1.1051	0.00934482	1.3382	0.230402	-0.559165	-0.401466	0.414416
citrate-isocitrate	1.57497	-1.06909	-1.33993	0.352809	-0.483783	1.24284	0.698323	-0.890302	-0.486726	0.400892
citrulline	1.61356	0.339755	-1.07957	-0.688629	0.622321	1.2477	-0.521106	-0.920435	0.526952	-1.14055
CMP	0.572826	1.53892	-0.799063	0.478678	-0.585316	1.21224	-0.0201828	-1.68893	0.155064	-0.864231
coenzyme A	1.42384	-1.14661	0.0707817	-0.0809003	-0.924813	-0.977337	1.93347	-0.195482	-0.21598	0.113038
Creatinine	-1.44277	1.08768	0.0964176	-0.239661	1.16829	-0.36644	-1.12913	1.21939	0.618624	-1.01239
CTP	-0.947995	0.325187	-0.201279	0.338536	-0.303544	-0.789733	-0.987479	2.35069	0.655771	-0.440151
cyclic-AMP	1.47662	-0.865016	-0.142583	1.86439	-0.53724	-0.621754	0.591727	-0.247859	-1.16882	-0.349462
cystathionine	-1.87253	1.19037	-0.371259	1.15986	-0.268494	0.976648	0.362746	0.00585727	0.0150346	-1.19823
cysteine	-1.15255	-0.564701	0.0320245	-0.483433	-0.88758	0.199461	1.83035	-0.618818	1.59847	0.0467768
Cystine	-0.856442	-0.484171	0.974928	1.2751	0.180003	0.0667425	-1.38954	1.53625	-1.0251	-0.277765
cytidine	-0.254494	-2.14986	-0.296823	-0.418329	-0.0422263	0.630624	-0.148512	1.79705	0.511387	0.371185
cytosine	-1.66539	1.88991	-0.6416	-0.0902879	0.934104	-0.908015	-0.395003	0.489785	0.0098821	0.376618
dAMP	0.882837	0.129496	0.186218	-0.843863	0.117563	2.21305	-0.106314	-0.573317	-1.3145	-0.691176
dCDP	-1.06038	1.57989	0.722186	0.158498	-0.143692	-1.06562	-0.72252	1.30132	-1.14806	0.378371
dCMP	-0.775168	1.688	-1.23208	-0.267848	0.874936	-0.412956	0.707072	-0.827931	-0.827879	1.07385
deoxyadenosine	-1.34597	-0.495027	0.155486	0.331753	-0.392356	0.589613	-0.890623	2.2112	0.47088	-0.634959
deoxyguanosine	-0.878409	-0.871296	-0.440273	-0.387001	0.0665185	-0.721072	1.34126	-0.232609	-0.0554454	2.17832
deoxyinosine	-0.471424	0.594101	-0.960306	-0.393375	-1.04071	-0.0636122	1.59945	-0.709101	-0.315701	1.76069
deoxyribose-phosphate	-1.7605	-0.508323	-0.986118	0.70911	1.68596	0.0275154	0.595664	-0.263435	-0.372231	0.872356
dephospho-CoA	0.816661	-1.31677	0.0283824	0.723133	-1.2883	-0.313143	0.206083	1.94409	-0.103745	-0.69639
D-erythrose-4-phosphate	1.4794	-0.628725	0.161795	-0.480303	0.253225	-0.864437	0.0295452	1.87652	-0.633658	-1.19336
dGDP	0.42276	-0.877761	1.17343	0.430222	0.099907	-1.41183	1.02984	1.12688	-1.28673	-0.706715
D-glucarate	-0.783102	-0.388702	-0.249994	-1.00167	0.901998	-0.789858	1.56588	-0.602077	1.67625	-0.328718
D-gluconate	0.812456	0.309731	-0.833176	0.368444	0.155938	0.0697518	-0.723398	1.29491	-2.16377	0.709114
D-glucono-1,5-lactone-6-phosphate	0.171248	-1.78003	0.306138	0.914506	0.23645	-0.536154	1.68989	-0.702044	0.603369	-0.903378
D-glyceraldehdye-3-phosphate	-0.526007	-0.398322	0.265191	-0.225997	2.22047	-0.751964	-0.872452	0.332791	0.996588	-1.0403
dGMP	-0.971894	0.000993203	-0.0618502	-0.125343	0.46206	-0.866049	-0.159552	1.9774	1.11792	-1.37369
dGTP	1.56364	-1.04167	1.53275	0.477498	0.351346	-0.0819459	-0.943174	-0.375993	-0.178791	-1.30366
dihydroorotate	0.415584	-0.672927	-1.50502	-0.836134	-0.323393	0.440735	1.32623	1.51286	-0.885983	0.528045
dihydroxy-acetone-phosphate	-0.833398	0.0396066	0.184161	0.171753	1.87452	-0.805049	-0.983506	0.0762991	1.37624	-1.10063
dimethylglycine	1.50077	1.4279	0.382204	-0.813456	-0.282862	-0.889769	-0.205786	-0.0528595	0.565983	-1.63212
DL-Pipecolic acid	-0.66495	1.01885	-0.344691	-0.0394612	1.46374	1.15826	-1.12822	-0.198845	0.317171	-1.58186
D-sedoheptulose-1-7-phosphate	1.83493	-1.40828	-0.670819	-0.501336	-0.520186	-0.553362	0.829892	0.597631	-0.594515	0.986043
dTMP	-0.666485	0.321357	-0.643878	-1.33447	-0.11308	0.879944	1.70299	0.830543	0.349063	-1.32598
dUMP	-0.657244	1.76998	0.709223	-0.281856	-1.7095	-0.0572765	-0.733683	0.583449	0.887515	-0.510603
epinephrine	0.11143	2.79862	-0.413278	-0.408283	-0.404965	-0.387694	-0.0734508	-0.413204	-0.402933	-0.406242
ethanolamine	0.0292118	-1.0049	0.624731	-1.06153	2.12002	0.742527	-0.424534	-0.0448023	0.127393	-1.1081
FAD	-2.38276	0.968835	0.537705	0.722604	0.559851	-0.387782	-0.272444	0.793498	0.0903274	-0.629831
fructose-1,6-bisphosphate	2.07448	-0.00682118	0.182574	1.29645	-0.915867	-0.133155	-0.397176	-1.11685	-0.147626	-0.836014
fructose-6-phosphate	2.45098	-1.32248	0.175554	0.586397	-0.438058	0.13781	-0.289512	-0.516035	-0.403166	-0.381486
fumarate	-0.702641	1.52554	-0.615244	1.32844	-0.0479966	0.0693753	-0.955832	1.14314	-0.494181	-1.25061
GABA	-1.16177	-1.00612	-0.269437	-0.296017	2.19846	0.368123	0.275803	-0.938994	0.0933525	0.736597
GDP	-0.530856	0.337993	-0.399533	0.592848	0.0819325	-0.750482	0.109553	1.4658	1.11972	-2.02697
Geranyl-PP	-0.796255	1.25344	-0.147567	-1.0212	2.17338	-0.42017	-0.282469	0.265372	-0.233825	-0.790712
glucosamine	1.80256	-1.63362	-0.82008	0.733225	0.0472072	-0.856978	0.752114	-0.516652	-0.0551588	0.547381
glucose	-1.47058	1.46827	0.688822	0.0483554	0.726402	-0.725451	-0.954606	1.00558	0.284409	-1.0712
glucose-1-phosphate	0.997923	-0.165541	1.16436	-0.273449	1.37912	0.0677278	-1.93454	-0.809884	0.0616539	-0.487367
glucose-6-phosphate	1.85292	0.0055997	1.18829	0.602081	-1.26031	-0.114662	-0.612668	-1.21699	0.121009	-0.565278
glutamate	0.73949	-1.02869	-1.59904	0.0561456	0.59098	1.45699	-0.225857	-1.22844	0.485218	0.753196
glutamine	1.19734	-1.24333	-0.341539	0.269638	-0.29134	1.37739	0.121867	-1.86543	0.223707	0.551697
glutathione	1.86679	-1.04302	-0.161308	0.189359	-0.850398	-0.771667	1.5768	-0.392241	-0.607593	0.193279
glutathione disulfide	-0.810013	0.6597	-0.306212	-0.219794	0.0454024	-0.372172	-1.11312	2.49719	-0.388562	0.00757793
glycerate	-1.4394	-1.7868	-0.195146	0.974807	0.241343	0.212094	-0.424184	1.19884	0.986361	0.232079
Glycerophosphocholine	-0.873473	-0.968053	0.236539	-0.0135926	1.04113	2.23454	-0.541129	-0.879201	0.0724443	-0.309202
glycolate	-1.13338	-0.251085	0.956492	-0.0342771	-1.48644	0.932736	0.857317	0.0721645	1.25007	-1.1636
glyoxylate	0.20803	-1.02549	-0.06946	1.76184	0.908718	0.0528996	-1.27361	-0.000939741	-1.32684	0.764857
GMP	0.757369	-1.80987	-0.94325	-0.0352618	0.00702927	1.18601	0.617678	-1.18197	0.48737	0.914896
GTP	-0.278541	0.885554	0.698037	1.09374	0.982807	-1.2689	-0.718321	0.280378	0.132589	-1.80734
Guanidoacetic acid	-0.840189	-0.759177	1.70395	-0.488714	-0.545334	-0.123208	-0.766271	-0.701421	1.19854	1.32182
guanine	-0.643248	-1.02562	-0.13772	-0.755034	0.234021	2.13347	0.626769	-0.886589	0.953928	-0.499974
guanosine	0.0931516	-0.931115	-1.22164	-1.36598	-0.600866	0.33551	1.0022	0.432942	0.600516	1.65528
hexose-phosphate	1.38274	-1.45466	-0.661408	-0.19336	-1.00739	1.31043	0.644017	-0.744604	-0.154428	0.878664
histamine	-1.52072	1.39396	-0.665321	0.173243	0.838633	-0.756664	0.170554	1.21786	-1.17442	0.322869
histidine	-0.888811	-0.0259732	-0.888989	1.26816	1.14278	0.932495	-0.888961	-0.887474	1.12572	-0.888942
homocysteic acid	0.306833	0.646035	0.712456	-0.138808	-1.40379	1.61089	0.0273549	0.568204	-1.58879	-0.740385
homocysteine	0.493002	-0.349016	-1.13176	0.0786714	-0.233212	-1.22429	1.45055	-1.07768	0.476402	1.51734
homoserine	-1.2297	1.16615	-0.615841	-0.107347	0.822993	1.86036	-0.92507	-0.814674	-0.261687	0.104816
Hydroxyisocaproic acid	-0.639987	1.9673	0.195477	0.979387	-0.599684	-0.495721	-0.297727	0.929475	-0.810689	-1.22784
Hydroxyphenylacetic acid	-1.14706	1.47694	-0.587338	-0.364072	-0.737122	0.058839	-0.348914	-0.324461	2.0601	-0.0869109
hydroxyphenylpyruvate	-0.635597	1.1623	-0.779601	-0.752512	-0.734521	-0.640855	0.389419	-0.7792	0.873435	1.89714
hydroxyproline	-0.64803	0.183338	0.0288056	2.18233	0.825284	0.454902	-0.712817	-0.487679	-0.422298	-1.40383
hypoxanthine	-0.120717	-0.0647228	-0.60482	-0.235642	-1.13048	-0.387116	0.447033	2.45334	-0.83024	0.473367
IDP	0.210686	-0.800391	1.73611	1.04232	0.739212	-0.960422	-0.0671213	-0.146587	-1.64558	-0.108232
Imidazoleacetic acid	-0.14169	-0.869268	-0.589817	-0.893551	-0.676682	2.32277	0.122474	-0.267471	1.06451	-0.0712795
IMP	-0.663452	1.7238	-1.34462	0.763719	-0.111872	-1.17934	-0.755396	0.661321	0.886213	0.0196211
indole	-1.53767	0.99536	-0.190101	0.976472	1.14285	-1.09072	-1.04826	0.9828	-0.299819	0.0690863
Indole-3-carboxylic acid	-1.0557	-1.42829	-0.712114	0.332457	0.429393	0.773018	0.732988	1.66231	-1.02882	0.294766
Indoleacrylic acid	-1.17617	-1.0993	-0.00126121	-0.264084	0.597802	0.585773	-0.354848	2.2798	-0.00695109	-0.560769
inosine	0.971984	-1.36994	-0.706449	-0.731799	-0.564873	1.06908	0.857242	0.956375	-1.21969	0.738072
isocitrate	-0.49494	-0.160999	-0.645651	-1.44944	0.602958	0.0386956	1.349	-1.34421	1.1021	1.0025
Kynurenic acid	2.3211	-0.609918	-0.234176	-0.614192	-0.2551	-1.00314	-0.747251	0.864867	-0.303865	0.581681
lactate	-0.152446	0.423897	0.550515	0.0989687	-0.93483	0.455241	-0.476771	2.07408	-1.65016	-0.388497
L-arginino-succinate	-0.666586	0.743582	-1.04368	-0.0354495	-0.614036	2.41348	-0.699619	-0.276258	0.342812	-0.164244
leucine-isoleucine	-0.945576	-0.939636	0.858262	0.793101	1.06399	-0.943383	-0.94283	1.15886	0.842508	-0.9453
lysine	-1.0649	0.475026	1.60477	-0.267637	0.767275	-0.318626	-1.72115	0.764943	0.483045	-0.722746
malate	-0.442226	0.133138	-1.50444	1.8214	0.436965	1.24829	-0.378644	0.203802	-0.515012	-1.00328
Maleic acid	0.56502	0.330993	-0.349806	1.90068	-0.666945	-0.3426	-1.2592	1.25357	-0.501222	-0.930485
melatonin	0.302855	0.270845	0.743308	0.792626	0.927518	-0.268273	-1.4626	-0.399903	0.963149	-1.86952
methionine	-1.39378	0.221266	0.459703	0.739703	0.840147	0.279139	1.2605	0.20535	-0.845689	-1.76634
Methionine sulfoxide	-0.584523	-0.647486	1.20614	-0.615443	-0.655984	-0.617325	1.51309	1.60502	-0.554675	-0.648811
Methylcysteine	-0.222477	-0.725075	-0.323056	-0.461602	1.96993	0.851076	-0.925064	1.26174	-0.573731	-0.851743
Methylmalonic acid	1.63022	-1.76422	-0.428259	-0.250457	0.190334	-0.0377328	0.302145	0.854689	-1.24861	0.751891
methylnicotinamide	-2.26018	1.19283	0.108281	0.0761707	-0.0775606	-0.316426	0.12388	1.47482	0.0658518	-0.387672
myo-inositol	0.0298832	1.42494	0.5043	-0.487259	-0.220651	-0.95983	-0.421596	1.92225	-1.01541	-0.77662
N6-Acetyl-L-lysine	-1.0129	1.17861	0.764491	0.791557	0.596665	-0.625693	-0.474955	-0.284535	0.927003	-1.86024
N-acetyl spermidine	2.51837	0.352681	-0.231923	-0.31613	-1.11154	-0.91716	0.257595	-0.379495	-0.283363	0.110963
N-acetyl spermine	2.48326	-0.570735	-0.900111	-0.10302	0.275869	0.101028	-0.0292807	-0.837297	-0.846468	0.426753
N-acetyl-glucosamine	0.975111	-1.83887	-1.17267	-0.27411	-0.562108	0.929482	0.892079	0.587082	-0.396258	0.860259
N-acetyl-glucosamine-1-phosphate	0.646784	-0.115406	-0.232663	0.113266	-0.310645	-1.98769	0.875812	1.46702	-1.07399	0.617518
N-acetyl-glutamate	-1.10597	1.52604	0.54655	-0.539724	0.977652	-1.40096	-1.13718	0.321163	0.732679	0.0797535
N-acetyl-glutamine	-0.907134	1.75014	0.202124	0.69499	1.26474	-0.896225	-0.626237	0.193959	-0.418295	-1.25806
N-Acetyl-L-alanine	1.74655	-0.469012	-0.468367	-0.474704	-0.47041	2.0391	-0.481799	-0.46735	-0.473676	-0.480338
N-Acetylputrescine	-0.126525	-0.817105	1.48352	-0.8312	0.397799	1.97216	-0.601873	-0.806555	-0.599276	-0.0709437
NAD+	2.27557	-0.839759	-0.876789	-0.0768761	-0.719092	0.20308	0.888552	-0.623014	-0.653925	0.422255
NADH	1.62225	1.05509	-0.660473	-0.811759	1.31728	-0.939792	-1.02896	-0.498823	0.313442	-0.368258
NADP+	2.50925	-0.474561	-0.976226	-0.047831	-0.801608	-0.575972	-0.226114	0.578972	-0.27791	0.291999
N-carbamoyl-L-aspartate	0.193391	-0.0361721	0.129512	-0.127884	-0.427118	0.455929	1.04217	1.72055	-1.21144	-1.73893
Ng,NG-dimethyl-L-arginine	-1.54033	1.80028	1.18272	0.127825	-0.00868543	-0.0136338	-0.422975	-1.17806	0.475221	-0.422363
nicotinamide	2.03792	0.338518	-0.261046	1.04972	0.144603	-1.18434	-0.910725	-1.13697	0.0433761	-0.121055
Nicotinamide ribotide	-0.536657	0.0783231	-0.092951	-0.457794	-0.103463	-0.546502	-0.462996	2.78304	-0.321523	-0.339472
nicotinate	-0.865673	0.796712	-1.14011	0.294406	-0.434745	1.7534	0.126644	0.877395	-1.47498	0.0669461
norepinephrine	-1.67598	-0.282383	0.482987	0.789891	0.93152	0.0482972	0.340436	0.0608416	1.07039	-1.766
O8P-O1P	1.75472	-1.07439	-0.82662	-0.395656	-1.10448	1.3064	0.115768	0.519818	-0.727843	0.432275
O-acetyl-L-serine	1.32973	0.55475	0.104745	0.343487	-1.37265	-1.35057	0.302887	-0.700452	1.44142	-0.653345
OBP	1.17215	-0.947801	-1.30224	-1.27409	1.58957	0.445955	0.218631	0.674446	-0.204412	-0.372202
orotate	0.358795	-0.602916	-2.03986	-0.498933	0.841426	0.978004	1.36305	-0.65192	0.369673	-0.117316
oxaloacetate	0.249874	-0.0293293	-0.362936	0.655006	-0.473643	-2.4557	0.911831	0.964332	0.597156	-0.0565939
p-aminobenzoate	-1.22987	2.48306	-0.190725	-0.638059	-0.606489	0.340344	-0.517992	0.352474	0.0360378	-0.0287765
pantothenate	0.191447	1.49055	-1.17981	-0.448126	-0.824304	-0.553133	-0.249323	1.57991	-0.899463	0.892249
phenylalanine	-1.52344	1.67593	0.295967	-0.287896	0.401406	-0.388139	-0.595443	0.3864	1.21837	-1.18316
Phenyllactic acid	-1.48203	0.751077	-0.00690427	-0.454453	0.974124	-1.82622	0.274862	0.64909	1.11893	0.00152685
Phenylpropiolic acid	-1.4076	1.87928	0.104742	0.259372	0.521884	-0.280707	-0.955145	0.983072	-0.0193295	-1.08557
phenylpyruvate	-1.04048	0.431737	-0.52464	-1.11841	0.304043	0.119831	-1.12139	1.95276	-0.0168711	1.01343
phosphoenolpyruvate	2.08565	-0.768455	-1.47425	0.550587	-0.88071	-0.534086	0.682954	0.219954	0.0713724	0.0469881
Phosphorylcholine	-0.838667	-0.0138512	-0.390361	0.0903412	-0.865769	1.5832	-0.871921	-0.87801	0.399164	1.78587
p-hydroxybenzoate	1.01647	2.11764	-0.588405	0.479002	-0.741073	-0.848758	-0.811095	-0.916594	-0.0729911	0.365807
prephenate	-0.841554	0.0533325	-0.358681	-0.934175	0.167525	-0.845719	-0.937711	0.52258	2.00762	1.16679
proline	-1.45939	1.54049	0.586575	-0.862762	1.42281	0.431374	-0.832365	0.132092	-0.598156	-0.36067
purine	-2.00347	1.86105	0.337324	0.38595	0.227277	0.250157	-1.01597	0.211853	0.00750253	-0.261674
putrescine	-0.434325	0.863588	0.29224	-1.29698	-0.978515	1.47639	0.372248	0.0649795	1.03537	-1.395
pyridoxine	0.399979	2.13506	-1.03072	-0.99854	0.328202	-0.865909	0.122668	0.29752	-0.964077	0.575819
Pyroglutamic acid	-0.40467	1.24231	0.505565	-0.233078	0.524363	-1.31409	0.0101139	1.59878	-0.43367	-1.49563
Pyrophosphate	-1.05652	1.19213	0.0691039	0.826223	-0.041128	-0.915257	-1.03788	1.81168	-0.0951476	-0.753218
pyruvate	-1.1743	-0.233362	0.760893	-0.353747	1.98814	-0.839412	0.250741	0.173311	0.700904	-1.27317
quinolinate	2.16505	-0.906316	0.001736	0.001736	-0.70715	0.0503272	0.425475	-0.140425	-1.53869	0.64825
riboflavin	-0.581251	0.483379	0.428959	0.682761	-1.43857	-1.52734	1.65822	0.438635	-0.53256	0.387769
ribose-phosphate	0.624048	-1.57989	-1.15136	-1.08651	1.04642	-0.644071	0.769726	0.97361	0.591031	0.457001
S-adenosyl-L-homocysteine	-0.948064	0.426249	-0.00360381	-1.26723	-0.222532	-0.556172	-0.74827	2.16788	0.702123	0.449619
S-adenosyl-L-methionine	-1.49763	0.415327	1.71237	-0.109339	0.591326	0.367457	-1.23849	0.816928	-0.0846268	-0.973327
sarcosine	-1.49108	0.493497	0.669069	0.524018	0.236059	1.04366	-1.45745	-0.224851	1.2148	-1.00773
SBP	1.73186	-1.02102	-1.29831	-0.975191	0.733153	-0.389769	0.700688	0.0295006	-0.469856	0.95893
serine	-1.60106	0.81165	0.459651	-0.662627	1.00423	0.887982	-0.446018	0.304239	0.793935	-1.55198
serotonin	-0.728521	-0.814607	0.240537	0.721234	-0.789622	-0.731769	2.28496	0.428798	0.182884	-0.793898
shikimate	2.51401	-0.4833	1.02267	-0.500734	-0.552498	-0.459763	-0.290099	-0.31555	-0.388844	-0.545897
S-methyl-5-thioadenosine	-1.43955	0.824399	0.149832	-1.1037	0.613376	1.10344	-0.902543	0.247657	1.35108	-0.84399
sn-glycerol-3-phosphate	-0.0323921	-0.360682	0.755783	0.832324	2.26198	-0.624985	-0.776704	-0.475105	-0.890537	-0.689684
spermidine	0.6825	-0.175521	-1.26878	-0.46705	0.0819002	2.33863	-0.112718	-0.994086	-0.354711	0.269831
S-ribosyl-L-homocysteine	-0.0170383	-0.0456407	0.504111	1.1379	-1.41332	-0.644134	0.236258	1.76696	-1.35219	-0.172914
succinate	1.96103	-1.71128	-0.411554	-0.211591	0.148007	-0.0515466	0.0956325	0.762942	-1.07402	0.492378
succinyl-CoA	1.53592	-1.65303	-0.367253	-0.0817221	-0.218594	0.204008	1.25231	-0.218883	-1.21603	0.763267
taurine	0.914247	-0.933816	-0.952121	-0.952025	1.05639	-0.952651	0.853177	-0.946924	0.95834	0.955385
Thiamine pyrophosphate	-0.697985	0.472926	0.324874	0.168826	1.38972	-2.34846	-0.191229	0.811346	0.109983	-0.0400028
thiamine-phosphate	-0.676495	1.26567	-0.683947	0.00937725	1.98332	-0.676767	-0.682776	-0.683926	-0.681044	0.826596
threonine	-1.39229	1.93999	-0.208218	0.0209329	0.323206	0.70348	-0.921239	0.439519	0.322913	-1.2283
thymidine	-0.11881	-1.49315	0.577017	1.57181	-1.3931	-0.308522	0.234911	0.728163	-0.708857	0.910537
thymine	0.972749	0.152515	-0.414704	-1.15312	-1.14959	0.648477	1.72448	-1.15834	-0.258375	0.635911
trans, trans-farnesyl diphosphate	1.61182	0.811055	-0.977327	-0.950181	-0.284105	0.386544	-0.954653	1.36319	-0.0672609	-0.939089
trehalose-6-Phosphate	-0.237265	0.517046	-1.17002	-0.165871	-0.134728	-1.12692	-0.135023	1.77003	1.4832	-0.800445
trehalose-sucrose	1.27495	-0.841857	0.180326	1.80977	-0.874782	-0.856276	-0.536293	-0.626478	-0.495673	0.966314
tryptophan	-0.335483	-0.571423	0.816841	0.211065	1.43719	1.12278	-0.517717	-1.60215	0.594291	-1.15539
tyrosine	-0.222253	0.155007	1.28185	0.499127	-2.50936	0.779638	0.286812	-0.000531743	-0.208636	-0.0616565
UDP	-0.604162	0.850533	1.75297	1.40584	-0.0468746	-0.346953	-0.998412	-0.511598	-0.329869	-1.17147
UDP-D-glucose	1.81761	0.0108966	-0.990323	0.518533	-0.881543	-0.872652	-0.0346535	1.12568	-1.18316	0.48962
UDP-D-glucuronate	1.34255	0.63296	-0.53312	0.404013	-0.938396	-2.03713	0.158538	0.773238	-0.482907	0.680252
UDP-N-acetyl-glucosamine	1.05756	0.426649	-0.530349	0.697348	-1.33587	-1.02758	-0.0568321	1.49545	-1.25429	0.527917
UMP	-0.606454	2.44858	-0.150268	0.213507	-0.444196	0.0809459	-0.84291	-0.408115	0.704514	-0.995607
uracil	1.04413	1.34764	-1.02095	-1.01305	-0.666919	-0.568665	-0.573041	-0.29047	1.68553	0.0557953
Uric acid	-1.18533	2.14909	-0.686289	-0.628307	0.148404	-0.0157439	-1.05669	0.889423	0.423415	-0.0379689
uridine	1.00348	-1.13919	-0.749531	-0.273038	-0.894893	-0.404883	1.09782	1.3826	-1.00545	0.983081
UTP	-0.59041	1.22302	0.877189	0.588327	1.48513	-0.842732	-0.707595	-1.13818	0.233723	-1.12848
valine	-1.47041	2.27433	-0.489155	-0.0869022	0.437255	-0.62074	0.720876	0.0288121	-0.452723	-0.34134
xanthine	-0.459209	0.664518	-0.315465	-0.632622	-0.779448	-0.809068	0.572822	2.3981	-0.708484	0.0688588
xanthosine	-0.0813174	-0.261223	-0.937156	0.122351	-0.528673	-1.14229	1.15789	2.04072	-0.84613	0.475819
Xanthurenic acid	1.13945	0.741521	-1.00878	-0.248686	-0.111823	0.261087	1.07093	-1.92308	-0.716409	0.795784
